# Supplementary material for: Radiosensitizing the SUMO stress response intensifies single-dose radiotherapy tumor cure
Source: JCI Insight. 2025 May 22;10(12):e153601. doi: 10.1172/jci.insight.153601 (PMC12220964; doi:10.1172/jci.insight.153601)
Supplement: Supporting data values [file jciinsight-10-153601-s010.xlsx]

## Sheet: Fig. 1
MCA 129 Tumor Growth
SKI in house strain mice with subcu MCA129 implant
Implant: 8/21/2019					DC101 8/28/2019
		Control					20Gy					20Gy/DC101					23Gy					23Gy/DC101
	Mouse:	1	2	3	4	5	6	7	8	9	10	16	17	18	19	20	21	22	23	24	25	26	27	28	29	30
		Cage 1	Cage 1	Cage 1	Cage 1	Cage 1	Cage 2	Cage 2	Cage 2	Cage 2	Cage 2	Cage 3	Cage 3	Cage 3	Cage 3	Cage 3	Cage 5	Cage 5	Cage 5	Cage 5	Cage 5	Cage 6	Cage 6	Cage 6	Cage 6	Cage 6
2019-08-28		#1	#2	#3	#4	#5	#1	#2	#3	#4	#5	#1	#2	#3	#4	#5	#1	#2	#3	#4	#5	#1	#2	#3	#4	#5
Day 7 (Day 0)	L	5.1	5.1	5.7	4.4	4.4	4.5	4.8	5	4.5	4.4	4.4	5.5	4.3	5	4.4	5	4.5	5	5.3	4.6	4.4	5	5	5.7	5.5
Irradiation	W	7.5	7	8	7	7.8	7.5	8.4	7.8	6.4	9.8	9.8	8.3	8.8	8.5	8.5	9.2	9.5	7.6	8.5	7	8.5	9.8	6.8	6.5	9
	D	3.8	3.4	3.8	3.5	3.4	3.5	3.4	3.6	3.9	3.4	3.6	3.8	3.3	3.4	3.4	3.7	3.8	3.2	3.4	3.6	3.7	3.4	3.3	3.5	3.8
	tumor size	111.086	98.1533	124.108	90.6822	93.7543	95.5212	103.51	107.303	95.1229	104.408	109.308	123.538	95.4357	107.169	97.7806	119.178	114.39	96.4642	111.618	95.5882	104.485	114.734	93.1334	103.525	128.833
	Dsize
	mean	103.557					101.173					106.646					107.448					108.942
		Control					20Gy					17Gy/DC101					23Gy					23Gy/DC101
	Mouse:	1	2	3	4	5	6	7	8	9	10	16	17	18	19	20	21	22	23	24	25	26	27	28	29	30
		Cage 1	Cage 1	Cage 1	Cage 1	Cage 1	Cage 2	Cage 2	Cage 2	Cage 2	Cage 2	Cage 4	Cage 4	Cage 4	Cage 4	Cage 4	Cage 5	Cage 5	Cage 5	Cage 5	Cage 5	Cage 6	Cage 6	Cage 6	Cage 6	Cage 6
2019-08-29		#1	#2	#3	#4	#5	#1	#2	#3	#4	#5	#1	#2	#3	#4	#5	#1	#2	#3	#4	#5	#1	#2	#3	#4	#5
Day 8 (Day 1)	L	5.1	5.4	6	5	5.5	5	4.8	5	5.5	5.8	5.4	6	4.5	5	5	6.2	5.2	6	6.5	5.6	4.4	5	5.1	5.4	5
	W	8	9	9.2	9.2	9.3	9.8	10.7	8	7.5	9.5	9.8	8.4	8.5	9	10.4	9.2	10	8.5	9	8	9.2	9.5	5.5	6.5	10.5
	D	4.1	3.7	4.4	3.8	4.3	3.6	3.7	4.3	4.2	3.7	4	3.9	3.7	3.9	3.6	3.6	3.9	3.4	3.5	3.5	3.7	4.4	3.4	4	3.8
	tumor size	121.9	124.523	155.319	121.719	144.335	120.163	124.055	124.615	126.251	134.49	138.187	134.627	106.22	122.889	123.493	135.462	133.084	121.419	135.07	114.932	108.514	138.603	85.3834	110.678	129.561
	Dsize	10.814	26.3695	31.2112	31.0368	50.5803	24.6417	20.5456	17.3122	31.128	30.0816	28.8796	11.0893	10.7843	15.7198	25.7123	16.2842	18.6932	24.9545	23.4522	19.3434	4.02877	23.8692	-7.75003	7.15233	0.728213
	mean	133.559					125.915					125.083					127.993					114.548
	Mouse:	1	2	3	4	5	6	7	8	9	10	16	17	18	19	20	21	22	23	24	25	26	27	28	29	30
		Cage 1	Cage 1	Cage 1	Cage 1	Cage 1	Cage 2	Cage 2	Cage 2	Cage 2	Cage 2	Cage 4	Cage 4	Cage 4	Cage 4	Cage 4	Cage 5	Cage 5	Cage 5	Cage 5	Cage 5	Cage 6	Cage 6	Cage 6	Cage 6	Cage 6
2019-08-30		#1	#2	#3	#4	#5	#1	#2	#3	#4	#5	#1	#2	#3	#4	#5	#1	#2	#3	#4	#5	#1	#2	#3	#4	#5
Day 9 (Day 2)	L	5.8	6.5	7	7	6	6	5	5.5	5.5	6	5.5	6	4.5	6	5.8	6.5	5.6	6	7.5	6	4.5	5	4.5	5	5.5
	W	10.5	11	11	9.5	11	10.4	12	11.2	7.5	12	10	8.5	9	9.9	9.8	9.4	11	9.7	10.5	9.5	9.5	10	5	7	10.2
	D	4.4	4.2	5.2	4.2	4.7	4.1	4	4.7	4.7	3.9	3.9	4	3.8	4	3.8	3.6	4	3.5	4	4.1	3.5	4.5	3.2	4.3	3.9
	tumor size	162.252	173.454	216.32	169.118	179.173	156.424	143.246	169.572	137.29	160.71	138.585	138.213	111.502	149.652	139.549	141.384	149.921	132.978	179.464	149.449	107.166	144.623	71.0589	115.728	139.914
	Dsize	40.3513	48.9315	61.0003	47.3991	34.8381	36.2614	19.1904	44.9566	11.0389	26.2201	0.397341	3.58527	5.28186	26.763	16.0558	5.92133	16.8377	11.5592	44.3937	34.5171	-1.34831	6.01958	-14.3245	5.05045	10.3527
	mean	180.063					153.448					135.5					150.639					115.698
	Mouse:	1	2	3	4	5	6	7	8	9	10	16	17	18	19	20	21	22	23	24	25	26	27	28	29	30
		Cage 1	Cage 1	Cage 1	Cage 1	Cage 1	Cage 2	Cage 2	Cage 2	Cage 2	Cage 2	Cage 4	Cage 4	Cage 4	Cage 4	Cage 4	Cage 5	Cage 5	Cage 5	Cage 5	Cage 5	Cage 6	Cage 6	Cage 6	Cage 6	Cage 6
2019-09-03		#1	#2	#3	#4	#5	#1	#2	#3	#4	#5	#1	#2	#3	#4	#5	#1	#2	#3	#4	#5	#1	#2	#3	#4	#5
Day 13 (Day 6)	L	7	7.2	7.5	8.1	7	6	5.6	6.5	5.5	5.5	6.3	5.7	5	6.6	6.5	5.5	5.2	5	7.7	6.5	5.5	5	4	4.8	5.6
	W	13	12.4	12.4	9.5	12	11	13	8.3	5.5	10	9	6.5	8.4	9.2	8.5	7.6	9.5	7	12	10.3	8.4	8.5	5.7	7	12
	D	4.4	4.1	5.4	4.2	5.5	4.2	4.4	4.6	3.7	3.8	3.8	4	3.5	3.9	4.2	3.6	3.5	3	5	4.7	3.4	3.7	3	3.8	3.9
	tumor size	205.681	193.588	248.797	185.819	236.355	163.888	174.56	160.338	95.4332	135.731	141.391	114.663	109.024	150.668	151.485	112.941	119.073	87.738	234.442	183.442	113.806	114.591	67.506	102.586	152.787
	Dsize	43.4292	20.134	32.4779	16.7013	57.1828	7.46364	31.3148	-9.23385	-41.8566	-24.979	2.8067	-23.5499	-2.47833	1.01541	11.9365	-28.4424	-30.8482	-45.2399	54.9775	33.9936	6.64012	-30.0317	-3.55294	-13.1421	12.8726
	mean	214.048					145.99					133.446					147.527					110.255
	Mouse:	1	2	3	4	5	6	7	8	9	10	16	17	18	19	20	21	22	23	24	25	26	27	28	29	30
		Cage 1	Cage 1	Cage 1	Cage 1	Cage 1	Cage 2	Cage 2	Cage 2	Cage 2	Cage 2	Cage 4	Cage 4	Cage 4	Cage 4	Cage 4	Cage 5	Cage 5	Cage 5	Cage 5	Cage 5	Cage 6	Cage 6	Cage 6	Cage 6	Cage 6
2019-09-05		#1	#2	#3	#4	#5	#1	#2	#3	#4	#5	#1	#2	#3	#4	#5	#1	#2	#3	#4	#5	#1	#2	#3	#4	#5
Day 15 (Day 8)	L	8	8	9.5	8.5	7.5	6.4	6.2	5.8	4.5	5	6.5	5.6	5	6.2	4.5	5.2	5.2	3	7.5	6.5	4	4.5	4	4.8	5.4
	W	13.5	13	13	11.5	12	11	13	7.5	5.5	9.2	7.5	6.2	7.5	8.6	6	5.2	8.4	4	10	9.5	8	8	6	6	11
	D	5	5.2	6.5	4.6	6.5	4	4.4	3.7	3	2.8	3.1	3.3	3.3	3.2	3	3.2	3.3	2	5	4.7	2.8	3.3	2.5	3.2	3.5
	tumor size	255.41	258.717	346.954	229.102	282.015	164.933	188.35	118.667	71.5884	94.9635	110.772	95.1057	98.1698	118.811	75.204	79.7457	106.905	33.424	208.9	175.733	75.8815	94.243	60.1632	82.5095	130.946
	Dsize	49.7289	65.1286	98.1567	43.2827	45.6596	1.04542	13.7894	-41.6708	-23.8448	-40.7674	-30.6194	-19.5572	-10.8538	-31.8564	-76.2811	-33.1954	-12.1676	-54.314	-25.5416	-7.70904	-37.9243	-20.3484	-7.34275	-20.0764	-21.8409
	mean	274.44					127.701					99.6125					120.942					88.7486
	Mouse:	1	2	3	4	5	6	7	8	9	10	16	17	18	19	20	21	22	23	24	25	26	27	28	29	30
		Cage 1	Cage 1	Cage 1	Cage 1	Cage 1	Cage 2	Cage 2	Cage 2	Cage 2	Cage 2	Cage 4	Cage 4	Cage 4	Cage 4	Cage 4	Cage 5	Cage 5	Cage 5	Cage 5	Cage 5	Cage 6	Cage 6	Cage 6	Cage 6	Cage 6
2019-09-06		#1	#2	#3	#4	#5	#1	#2	#3	#4	#5	#1	#2	#3	#4	#5	#1	#2	#3	#4	#5	#1	#2	#3	#4	#5
Day 16 (Day 9)	L	8.6	9	11	9.5	8	5.6	6.2	5	4.7	4.5	5.6	5	4.9	5.5	4	5	4.5	2.8	7.5	6	4.5	4.2	3.8	4.8	5.4
	W	14	13.2	13	12	12.5	10	12.5	7.5	5.6	7.5	7.5	5.5	7.6	8	5	5	7	3.5	9.5	9	7.5	7.6	5.6	5.8	9.5
	D	5.2	5.5	7.2	4.6	7	3.7	4.5	3.4	2.6	2.5	2.9	3	2.7	3	2	3	2.8	1.5	5	4.6	2	3	2	3.2	3.5
	tumor size	282.277	295.658	413.622	251.833	319.047	134.562	188.415	100.508	66.4904	72.9349	95.4151	76.5967	82.9124	100.272	45.5782	72.3115	77.3076	23.6218	202.965	158.849	60.4318	81.0984	46.7936	80.9151	122.309
	Dsize	26.8667	36.9405	66.6679	22.7304	37.0323	-30.3715	0.0652889	-18.159	-5.09798	-22.0286	-15.3569	-18.509	-15.2574	-18.5392	-29.6258	-7.43419	-29.5978	-9.80223	-5.93466	-16.8841	-15.4497	-13.1446	-13.3696	-1.59439	-8.63698
	mean	312.487					112.582					80.1549					107.011					78.3095
	Mouse:	1	2	3	4	5	6	7	8	9	10	16	17	18	19	20	21	22	23	24	25	26	27	28	29	30
		Cage 1	Cage 1	Cage 1	Cage 1	Cage 1	Cage 2	Cage 2	Cage 2	Cage 2	Cage 2	Cage 4	Cage 4	Cage 4	Cage 4	Cage 4	Cage 5	Cage 5	Cage 5	Cage 5	Cage 5	Cage 6	Cage 6	Cage 6	Cage 6	Cage 6
2019-09-09		#1	#2	#3	#4	#5	#1	#2	#3	#4	#5	#1	#2	#3	#4	#5	#1	#2	#3	#4	#5	#1	#2	#3	#4	#5
Day 19 (Day 12)	L	10.2	9	12.5	9.5	8.5	4.5	6.5	4	4.5	0	5.5	4.5	4.2	5	0	4.2	4.2	0	7.6	6	3.7	4.2	0	4.2	5
	W	12.5	14	16	12	14	10	11	5	5.5	0	7	5	6.2	7.5	0	4.5	5	0	8.5	7	5	7	0	4.6	7
	D	5.2	6.4	7.7	4.8	7	2.8	4.8	1.8	1.8	0	2.2	2	2.5	2.6	0	1.8	2	0	4.5	4	2	2.6	0	2.6	3
	tumor size	297.851	343.79	533.214	260.783	353.926	91.2881	192.9	41.78	47.3212	0	72.2197	49.0461	63.253	80.9315	0	40.6102	47.0025	0	176.875	123.865	43.3419	69.4275	0	55.2288	87.738
	Dsize	15.5745	48.1321	119.592	8.9509	34.8789	-43.2738	4.48475	-58.7285	-19.1693	-72.9349	-23.1954	-27.5506	-19.6594	-19.3405	-45.5782	-31.7014	-30.3051	-23.6218	-26.0899	-34.9839	-17.0899	-11.6709	-46.7936	-25.6864	-34.5707
	mean	357.913					74.6578					53.09					77.6707					51.1472
	Mouse:	1	2	3	4	5	6	7	8	9	10	16	17	18	19	20	21	22	23	24	25	26	27	28	29	30
		Cage 1	Cage 1	Cage 1	Cage 1	Cage 1	Cage 2	Cage 2	Cage 2	Cage 2	Cage 2	Cage 4	Cage 4	Cage 4	Cage 4	Cage 4	Cage 5	Cage 5	Cage 5	Cage 5	Cage 5	Cage 6	Cage 6	Cage 6	Cage 6	Cage 6
2019-09-12		#1	#2	#3	#4	#5	#1	#2	#3	#4	#5	#1	#2	#3	#4	#5	#1	#2	#3	#4	#5	#1	#2	#3	#4	#5
Day 22 (Day 15)	L	10	9		9.5	9.5	4	7.5	0	3.9	0	4.5	0	4.2	0	0	0	3.5	0	6.5	5.6	3.8	3.5	0	0	0
	W	12	14.5		13	15.5	8	13	0	5	0	6.8	0	6.2	0	0	0	4.5	0	8	6.2	4.4	4	0	0	0
	D	5.7	6.5		5.2	7.5	1.5	5.5	0	1.2	0	1.5	0	2	0	0	0	1.2	0	4	4	1.2	1	0	0	0
	tumor size	309.504	354.399		290.59	425.915	44.5653	258.514	0	29.0392	0	44.9461	0	52.6428	0	0	0	25.7492	0	140.923	110.172	26.7534	20.6442	0	0	0
	Dsize	11.6529	10.6091		29.8063	71.9888	-46.7228	65.6138	-41.78	-18.282	0	-27.2736	-49.0461	-10.6102	-80.9315	0	-40.6102	-21.2533	0	-35.9526	-13.6931	-16.5884	-48.7832	0	-55.2288	-87.738
	mean	345.102					66.4237					19.5178					55.3689					9.47953
	Mouse:	1	2	3	4	5	6	7	8	9	10	16	17	18	19	20	21	22	23	24	25	26	27	28	29	30
		Cage 1	Cage 1	Cage 1	Cage 1	Cage 1	Cage 2	Cage 2	Cage 2	Cage 2	Cage 2	Cage 4	Cage 4	Cage 4	Cage 4	Cage 4	Cage 5	Cage 5	Cage 5	Cage 5	Cage 5	Cage 6	Cage 6	Cage 6	Cage 6	Cage 6
2019-09-17		#1	#2	#3	#4	#5	#1	#2	#3	#4	#5	#1	#2	#3	#4	#5	#1	#2	#3	#4	#5	#1	#2	#3	#4	#5
Day 27 (Day 20)	L	13	10		10	10.5	0	9	0	0	0	0	0	0	0	0	0	0	0	5	4	0	0	0	0	0
	W	13	15.5		14	16	0	15.5	0	0	0	0	0	0	0	0	0	0	0	6	5	0	0	0	0	0
	D	6.8	7		6.5	7.5	0	6.2	0	0	0	0	0	0	0	0	0	0	0	3.5	3	0	0	0	0	0
	tumor size	439.149	418.443		373.965	464.495	0	353.116	0	0	0	0	0	0	0	0	0	0	0	90.7634	62.67	0	0	0	0	0
	Dsize	129.645	64.0439		83.3755	38.5803	-44.5653	94.6021	0	-29.0392	0	-44.9461	0	-52.6428	0	0	0	-25.7492	0	-50.1594	-47.5023	-26.7534	-20.6442	0	0	0
	mean	424.013					70.6232					0					30.6867					0
	Mouse:	1	2	3	4	5	6	7	8	9	10	16	17	18	19	20	21	22	23	24	25	26	27	28	29	30
		Cage 1	Cage 1	Cage 1	Cage 1	Cage 1	Cage 2	Cage 2	Cage 2	Cage 2	Cage 2	Cage 4	Cage 4	Cage 4	Cage 4	Cage 4	Cage 5	Cage 5	Cage 5	Cage 5	Cage 5	Cage 6	Cage 6	Cage 6	Cage 6	Cage 6
2019-09-20		#1	#2	#3	#4	#5	#1	#2	#3	#4	#5	#1	#2	#3	#4	#5	#1	#2	#3	#4	#5	#1	#2	#3	#4	#5
Day 30 (Day 23)	L	15	10		10.5	10.5	0	10	0	0	0	0	0	0	0	0	0	0	0	3.6	0	0	0	0	0	0
	W	16.5	16		15.5	16	0	18	0	0	0	0	0	0	0	0	0	0	0	5	0	0	0	0	0	0
	D	7.2	7.6		7	7.8	0	7.2	0	0	0	0	0	0	0	0	0	0	0	2.8	0	0	0	0	0	0
	tumor size	577.147	453.611		432.708	478.85	0	461.479	0	0	0	0	0	0	0	0	0	0	0	55.4135	0	0	0	0	0	0
	Dsize	137.998	35.1687		58.7426	14.3547	0	108.363	0	0	0	0	0	0	0	0	0	0	0	-35.35	-62.67	0	0	0	0	0
	mean	485.579					92.2958					0					11.0827					0
	Mouse:	1	2	3	4	5	6	7	8	9	10	16	17	18	19	20	21	22	23	24	25	26	27	28	29	30
		Cage 1	Cage 1	Cage 1	Cage 1	Cage 1	Cage 2	Cage 2	Cage 2	Cage 2	Cage 2	Cage 4	Cage 4	Cage 4	Cage 4	Cage 4	Cage 5	Cage 5	Cage 5	Cage 5	Cage 5	Cage 6	Cage 6	Cage 6	Cage 6	Cage 6
2019-09-24		#1	#2	#3	#4	#5	#1	#2	#3	#4	#5	#1	#2	#3	#4	#5	#1	#2	#3	#4	#5	#1	#2	#3	#4	#5
Day 34 (Day 27)	L		11		11	12	0	11	0	0	0	0	0	0	0	0	0	0	0	0	0	0	0	0	0	0
	W		16		16	19	0	18.8	0	0	0	0	0	0	0	0	0	0	0	0	0	0	0	0	0	0
	D		7.6		7	7.8	0	7	0	0	0	0	0	0	0	0	0	0	0	0	0	0	0	0	0	0
	tumor size		484.551		454.173	574.497	0	493.049	0	0	0	0	0	0	0	0	0	0	0	0	0	0	0	0	0	0
	Dsize		30.94		21.4653	95.6466	0	31.5703	0	0	0	0	0	0	0	0	0	0	0	-55.4135	0	0	0	0	0	0
	mean	504.407					98.6099					0					0					0
	Mouse:	1	2	3	4	5	6	7	8	9	10	16	17	18	19	20	21	22	23	24	25	26	27	28	29	30
		Cage 1	Cage 1	Cage 1	Cage 1	Cage 1	Cage 2	Cage 2	Cage 2	Cage 2	Cage 2	Cage 4	Cage 4	Cage 4	Cage 4	Cage 4	Cage 5	Cage 5	Cage 5	Cage 5	Cage 5	Cage 6	Cage 6	Cage 6	Cage 6	Cage 6
2019-09-27		#1	#2	#3	#4	#5	#1	#2	#3	#4	#5	#1	#2	#3	#4	#5	#1	#2	#3	#4	#5	#1	#2	#3	#4	#5
Day 37(Day 30)	L		11		11		0	12	0	0	0	0	0	0	0	0	0	0	0	0	0	0	0	0	0	0
	W		17		18		0	18	0	0	0	0	0	0	0	0	0	0	0	0	0	0	0	0	0	0
	D		7.8		7		0	7.2	0	0	0	0	0	0	0	0	0	0	0	0	0	0	0	0	0	0
	tumor size		510.673		482.559		0	524.002	0	0	0	0	0	0	0	0	0	0	0	0	0	0	0	0	0	0
	Dsize		26.1216		28.3858		0	30.9527	0	0	0	0	0	0	0	0	0	0	0	0	0	0	0	0	0	0
	mean	496.616					104.8					0					0					0
	Mouse:	1	2	3	4	5	6	7	8	9	10	16	17	18	19	20	21	22	23	24	25	26	27	28	29	30
		Cage 1	Cage 1	Cage 1	Cage 1	Cage 1	Cage 2	Cage 2	Cage 2	Cage 2	Cage 2	Cage 4	Cage 4	Cage 4	Cage 4	Cage 4	Cage 5	Cage 5	Cage 5	Cage 5	Cage 5	Cage 6	Cage 6	Cage 6	Cage 6	Cage 6
2019-10-01		#1	#2	#3	#4	#5	#1	#2	#3	#4	#5	#1	#2	#3	#4	#5	#1	#2	#3	#4	#5	#1	#2	#3	#4	#5
Day 41(Day 34)	L				13		0		0	0	0	0	0	0	0	0	0	0	0	0	0	0	0	0	0	0
	W				18		0		0	0	0	0	0	0	0	0	0	0	0	0	0	0	0	0	0	0
	D				7		0		0	0	0	0	0	0	0	0	0	0	0	0	0	0	0	0	0	0
	tumor size				540.281		0		0	0	0	0	0	0	0	0	0	0	0	0	0	0	0	0	0	0
	Dsize				57.7224		0		0	0	0	0	0	0	0	0	0	0	0	0	0	0	0	0	0	0
	mean	540.281					0					0					0					0
	Mouse:	1	2	3	4	5	6	7	8	9	10	16	17	18	19	20	21	22	23	24	25	26	27	28	29	30
		Cage 1	Cage 1	Cage 1	Cage 1	Cage 1	Cage 2	Cage 2	Cage 2	Cage 2	Cage 2	Cage 4	Cage 4	Cage 4	Cage 4	Cage 4	Cage 5	Cage 5	Cage 5	Cage 5	Cage 5	Cage 6	Cage 6	Cage 6	Cage 6	Cage 6
2019-10-08		#1	#2	#3	#4	#5	#1	#2	#3	#4	#5	#1	#2	#3	#4	#5	#1	#2	#3	#4	#5	#1	#2	#3	#4	#5
Day 48(Day 41)	L						0		0	0	0	0	0	0	0	0	0	0	0	0	0	0	0	0	0	0
	W						0		0	0	0	0	0	0	0	0	0	0	0	0	0	0	0	0	0	0
	D						0		0	0	0	0	0	0	0	0	0	0	0	0	0	0	0	0	0	0
	tumor size						0		0	0	0	0	0	0	0	0	0	0	0	0	0	0	0	0	0	0
	Dsize						0		0	0	0	0	0	0	0	0	0	0	0	0	0	0	0	0	0	0
	mean	#DIV/0!					0					0					0					0
	Mouse:	1	2	3	4	5	6	7	8	9	10	16	17	18	19	20	21	22	23	24	25	26	27	28	29	30
		Cage 1	Cage 1	Cage 1	Cage 1	Cage 1	Cage 2	Cage 2	Cage 2	Cage 2	Cage 2	Cage 4	Cage 4	Cage 4	Cage 4	Cage 4	Cage 5	Cage 5	Cage 5	Cage 5	Cage 5	Cage 6	Cage 6	Cage 6	Cage 6	Cage 6
2019-10-15		#1	#2	#3	#4	#5	#1	#2	#3	#4	#5	#1	#2	#3	#4	#5	#1	#2	#3	#4	#5	#1	#2	#3	#4	#5
Day 55(Day 48)	L						0		0	0	0	0	0	0	0	0	0	0	0	0	0	0	0	0	0	0
	W						0		0	0	0	0	0	0	0	0	0	0	0	0	0	0	0	0	0	0
	D						0		0	0	0	0	0	0	0	0	0	0	0	0	0	0	0	0	0	0
	tumor size						0		0	0	0	0	0	0	0	0	0	0	0	0	0	0	0	0	0	0
	Dsize						0		0	0	0	0	0	0	0	0	0	0	0	0	0	0	0	0	0	0
	mean	#DIV/0!					0					0					0					0
	Mouse:	1	2	3	4	5	6	7	8	9	10	16	17	18	19	20	21	22	23	24	25	26	27	28	29	30
		Cage 1	Cage 1	Cage 1	Cage 1	Cage 1	Cage 2	Cage 2	Cage 2	Cage 2	Cage 2	Cage 4	Cage 4	Cage 4	Cage 4	Cage 4	Cage 5	Cage 5	Cage 5	Cage 5	Cage 5	Cage 6	Cage 6	Cage 6	Cage 6	Cage 6
2019-10-22		#1	#2	#3	#4	#5	#1	#2	#3	#4	#5	#1	#2	#3	#4	#5	#1	#2	#3	#4	#5	#1	#2	#3	#4	#5
Day 62(Day 55)	L						0		0	0	0	0	0	0	0	0	0	0	0	0	0	0	0	0	0	0
	W						0		0	0	0	0	0	0	0	0	0	0	0	0	0	0	0	0	0	0
	D						0		0	0	0	0	0	0	0	0	0	0	0	0	0	0	0	0	0	0
	tumor size						0		0	0	0	0	0	0	0	0	0	0	0	0	0	0	0	0	0	0
	Dsize						0		0	0	0	0	0	0	0	0	0	0	0	0	0	0	0	0	0	0
	mean	#DIV/0!					0					0					0					0
	Mouse:	1	2	3	4	5	6	7	8	9	10	16	17	18	19	20	21	22	23	24	25	26	27	28	29	30
		Cage 1	Cage 1	Cage 1	Cage 1	Cage 1	Cage 2	Cage 2	Cage 2	Cage 2	Cage 2	Cage 4	Cage 4	Cage 4	Cage 4	Cage 4	Cage 5	Cage 5	Cage 5	Cage 5	Cage 5	Cage 6	Cage 6	Cage 6	Cage 6	Cage 6
2019-10-29		#1	#2	#3	#4	#5	#1	#2	#3	#4	#5	#1	#2	#3	#4	#5	#1	#2	#3	#4	#5	#1	#2	#3	#4	#5
Day 69(Day 62)	L						0		0	0	0	0	0	0	0	0	0	0	0	0	0	0	0	0	0	0
	W						0		0	0	0	0	0	0	0	0	0	0	0	0	0	0	0	0	0	0
	D						0		0	0	0	0	0	0	0	0	0	0	0	0	0	0	0	0	0	0
	tumor size						0		0	0	0	0	0	0	0	0	0	0	0	0	0	0	0	0	0	0
	Dsize						0		0	0	0	0	0	0	0	0	0	0	0	0	0	0	0	0	0	0
	mean	#DIV/0!					0					0					0					0
	Mouse:	1	2	3	4	5	6	7	8	9	10	16	17	18	19	20	21	22	23	24	25	26	27	28	29	30
		Cage 1	Cage 1	Cage 1	Cage 1	Cage 1	Cage 2	Cage 2	Cage 2	Cage 2	Cage 2	Cage 4	Cage 4	Cage 4	Cage 4	Cage 4	Cage 5	Cage 5	Cage 5	Cage 5	Cage 5	Cage 6	Cage 6	Cage 6	Cage 6	Cage 6
2019-11-05		#1	#2	#3	#4	#5	#1	#2	#3	#4	#5	#1	#2	#3	#4	#5	#1	#2	#3	#4	#5	#1	#2	#3	#4	#5
Day 76(Day 69)	L						0		0	0	0	0	0	0	0	0	0	0	0	0	0	0	0	0	0	0
	W						0		0	0	0	0	0	0	0	0	0	0	0	0	0	0	0	0	0	0
	D						0		0	0	0	0	0	0	0	0	0	0	0	0	0	0	0	0	0	0
	tumor size						0		0	0	0	0	0	0	0	0	0	0	0	0	0	0	0	0	0	0
	Dsize						0		0	0	0	0	0	0	0	0	0	0	0	0	0	0	0	0	0	0
	mean	#DIV/0!					0					0					0					0
	Mouse:	1	2	3	4	5	6	7	8	9	10	16	17	18	19	20	21	22	23	24	25	26	27	28	29	30
		Cage 1	Cage 1	Cage 1	Cage 1	Cage 1	Cage 2	Cage 2	Cage 2	Cage 2	Cage 2	Cage 4	Cage 4	Cage 4	Cage 4	Cage 4	Cage 5	Cage 5	Cage 5	Cage 5	Cage 5	Cage 6	Cage 6	Cage 6	Cage 6	Cage 6
2019-11-12		#1	#2	#3	#4	#5	#1	#2	#3	#4	#5	#1	#2	#3	#4	#5	#1	#2	#3	#4	#5	#1	#2	#3	#4	#5
Day 83(Day 76)	L						0		0	0	0	0	0	0	0	0	0	0	0	0	0	0	0	0	0	0
	W						0		0	0	0	0	0	0	0	0	0	0	0	0	0	0	0	0	0	0
	D						0		0	0	0	0	0	0	0	0	0	0	0	0	0	0	0	0	0	0
	tumor size						0		0	0	0	0	0	0	0	0	0	0	0	0	0	0	0	0	0	0
	Dsize						0		0	0	0	0	0	0	0	0	0	0	0	0	0	0	0	0	0	0
	mean	#DIV/0!					0					0					0					0
	Mouse:	1	2	3	4	5	6	7	8	9	10	16	17	18	19	20	21	22	23	24	25	26	27	28	29	30
		Cage 1	Cage 1	Cage 1	Cage 1	Cage 1	Cage 2	Cage 2	Cage 2	Cage 2	Cage 2	Cage 3	Cage 3	Cage 3	Cage 3	Cage 3	Cage 5	Cage 5	Cage 5	Cage 5	Cage 5	Cage 6	Cage 6	Cage 6	Cage 6	Cage 6
2019-11-19		#1	#2	#3	#4	#5	#1	#2	#3	#4	#5	#1	#2	#3	#4	#5	#1	#2	#3	#4	#5	#1	#2	#3	#4	#5
Day 90(Day 83)	L						0		0	0	0	0	0	0	0	0	0	0	0	0	0	0	0	0	0	0
	W						0		0	0	0	0	0	0	0	0	0	0	0	0	0	0	0	0	0	0
	D						0		0	0	0	0	0	0	0	0	0	0	0	0	0	0	0	0	0	0
	tumor size						0		0	0	0	0	0	0	0	0	0	0	0	0	0	0	0	0	0	0
	Dsize						0		0	0	0	0	0	0	0	0	0	0	0	0	0	0	0	0	0	0
	mean	#DIV/0!					0					0					0					0
	Mouse:	1	2	3	4	5	6	7	8	9	10	16	17	18	19	20	21	22	23	24	25	26	27	28	29	30
		Cage 1	Cage 1	Cage 1	Cage 1	Cage 1	Cage 2	Cage 2	Cage 2	Cage 2	Cage 2	Cage 3	Cage 3	Cage 3	Cage 3	Cage 3	Cage 4	Cage 4	Cage 4	Cage 4	Cage 4	Cage 6	Cage 6	Cage 6	Cage 6	Cage 6
2019-11-26		#1	#2	#3	#4	#5	#1	#2	#3	#4	#5	#1	#2	#3	#4	#5	#1	#2	#3	#4	#5	#1	#2	#3	#4	#5
Day 97(Day 90)	L						0		0	0	0	0	0	0	0	0	0	0	0	0	0	0	0	0	0	0
	W						0		0	0	0	0	0	0	0	0	0	0	0	0	0	0	0	0	0	0
	D						0		0	0	0	0	0	0	0	0	0	0	0	0	0	0	0	0	0	0
	tumor size						0		0	0	0	0	0	0	0	0	0	0	0	0	0	0	0	0	0	0
	Dsize						0		0	0	0	0	0	0	0	0	0	0	0	0	0	0	0	0	0	0
	mean	#DIV/0!					0					0					0					0
MCA 129 Tumor Growth
SKI in house strain mice with subcu MCA129 implant
Implant: 9/25/2019					DC101 10/02/2019
		Control					10Gy					10Gy/DC101					13.5Gy					13.5Gy/DC101
	Mouse:	1	2	3	4	5	6	7	8	9	10	16	17	18	19	20	21	22	23	24	25	26	27	28	29	30
		Cage 1	Cage 1	Cage 1	Cage 1	Cage 1	Cage 2	Cage 2	Cage 2	Cage 2	Cage 2	Cage 3	Cage 3	Cage 3	Cage 3	Cage 3	Cage 4	Cage 4	Cage 4	Cage 4	Cage 4	Cage 5	Cage 5	Cage 5	Cage 5	Cage 5
2019-10-02		#1	#2	#3	#4	#5	#1	#2	#3	#4	#5	#1	#2	#3	#4	#5	#1	#2	#3	#4	#5	#1	#2	#3	#4	#5
Day 7 (Day 0)	L	6.5	7.7	5.8	5.8	5	5.2	5.6	6.2	4.5	5.5	6	6	5.2	5.3	5.5	5.5	6	5	5.3	5.4	5	5.4	5	4.8	6.2
Irradiation	W	7	8.8	6	8	7.8	8	9	7.5	8	7.8	6.5	8.8	8.8	6.4	7.7	9.4	7.2	7	8	9.7	8	7.7	8	8.5	7.4
	D	3.5	3.5	4	4	4	4	4	4.2	3.7	3.9	3.8	4.3	3.6	3.8	4.2	3.7	4	4.2	4	3.5	4.2	3.2	4.2	4.2	4.6
	tumor size	117.414	148.628	110.426	130.692	116.387	121.259	135.852	136.754	103.057	121.922	113.959	148.991	117.318	104.231	128.128	128.905	125.923	113.734	122.877	123.541	122.425	102.314	122.425	122.733	145.345
	Dsize
	mean	124.709					123.769					122.525					122.996					123.048
2019-10-03		#1	#2	#3	#4	#5	#1	#2	#3	#4	#5	#1	#2	#3	#4	#5	#1	#2	#3	#4	#5	#1	#2	#3	#4	#5
Day 8 (Day 1)	L	7	7.8	6.6	6.5	7.2	6.6	7.6	7	6.2	7.2	6.5	7	5.2	4.8	6.5	5.6	7	6	6.7	5.5	6.2	5.5	5.7	5.1	6.2
Irradiation	W	9.4	9	8.5	11	10	9.2	9.6	8	9.5	9.5	7.5	9	9.2	6.4	9	9.5	8.8	8	9	9.5	7.8	8.2	8.1	8	7.4
	D	4.1	4.4	4.3	4.6	4	4.6	4.3	4.4	4.1	4.4	4.3	4.5	4	3.8	4.6	4.2	4.4	4.7	4.4	3.5	4.3	4.2	4.2	4.3	4.8
	tumor size	164.947	182.618	155.854	186.535	170.273	171.613	182.896	159.195	152.87	178.779	143.576	173.336	130.354	97.5446	167.806	145.109	168.179	151.212	165.449	123.9	142.427	132.636	135.029	126.377	150.016
	Dsize	47.5334	33.9898	45.4283	55.8438	53.8861	50.3534	47.0437	22.4411	49.8132	56.8565	29.6165	24.3455	13.0354	-6.68653	39.6782	16.2039	42.256	37.4779	42.5721	0.359519	20.0022	30.322	12.6037	3.64437	4.67082
	mean	172.046					169.071					142.523					150.77					137.297
2019-10-04		#1	#2	#3	#4	#5	#1	#2	#3	#4	#5	#1	#2	#3	#4	#5	#1	#2	#3	#4	#5	#1	#2	#3	#4	#5
Day 9 (Day 2)	L	7.2	8	6.6	7.3	8	7	7.6	7.5	7	7.1	6.4	8	6	4.5	6.8	6	7.5	6.2	7	5.2	5.5	5.2	5	5.5	6.8
Irradiation	W	11	10	9	12	12	9.5	11.2	10.5	11	9.6	9.2	9	9	5.5	9.2	9.5	10	8.3	9.7	8	6	8	13	9	8
	D	4.8	4.4	4.5	5.2	4.2	4.7	4.4	4	4.3	5.1	4.5	4.6	4	3.8	4.6	5	4.5	5	4.5	3.5	4	4.2	4	4	5
	tumor size	207.171	196.963	166.683	233.04	208.831	184.788	202.342	179.464	186.099	199.863	165.224	192.188	142.492	85.4219	175.096	174.253	192.283	165.385	180.649	109.278	106.741	125.859	148.129	134.148	172.184
	Dsize	42.2232	14.3448	10.829	46.5049	38.5577	13.1752	19.4459	20.2694	33.2285	21.0845	21.6484	18.852	12.1382	-12.1227	7.29039	29.1445	24.104	14.1722	15.2004	-14.6218	-35.6862	-6.77768	13.1003	7.77038	22.1686
	mean	202.538					190.511					152.084					164.37					137.412
2019-10-07		#1	#2	#3	#4	#5	#1	#2	#3	#4	#5	#1	#2	#3	#4	#5	#1	#2	#3	#4	#5	#1	#2	#3	#4	#5
Day 12 (Day 5)	L	7.6	7.5	8.5	9	9	7	7.4	6.2	7.6	7.4	6.6	6	6.6	5	6.8	6.2	8.6	6.2	7	4.5	3.6	4.3	6.1	4.7	6.5
Irradiation	W	11	11	9.5	14	15	10.5	11.8	8	13	9.2	10	7.5	8.7	4.5	9.4	8	11	9.6	10.2	7	5.2	7.3	14	9	8
	D	5.5	4.6	4.8	6	5	4.8	5.2	3.5	4.6	5.2	4.4	3.8	3.8	3.6	4.6	4.7	4.8	4.8	4.7	2.2	2.5	3.8	3.8	3.5	4.7
	tumor size	239.134	205.916	213.078	326.748	291.74	198.296	233.247	122.932	226.05	203.543	173.327	123.891	143.187	77.5003	177.183	154.599	233.256	173.831	192.062	63.4019	51.9107	97.0832	170.19	107.887	159.547
	Dsize	31.9635	8.95286	46.3945	93.7081	82.9087	13.5079	30.9055	-56.5318	39.9507	3.67971	8.103	-68.297	0.695052	-7.92163	2.08622	-19.6539	40.9727	8.44624	11.4129	-45.8766	-54.8304	-28.7755	22.0606	-26.2605	-12.6369
	mean	255.323					196.814					139.018					163.43					117.324
2019-10-09		#1	#2	#3	#4	#5	#1	#2	#3	#4	#5	#1	#2	#3	#4	#5	#1	#2	#3	#4	#5	#1	#2	#3	#4	#5
Day 14 (Day 7)	L	8.5	7.5	9	11	10	7.2	7.5	4.5	8	8.3	6.6	4.4	6	4.7	6.7	5.4	9	7	9	4	3.4	4.5	7.5	4.5	6
Irradiation	W	11	11.5	11	15	18	10.5	12.5	6	16	9	10.5	5.5	7	7	9.5	6.9	11	9.5	10.5	6	5.3	6	14.5	9	7.5
	D	5.5	5	4.8	5.8	6	4.9	5.4	3	4.7	5	4.5	3	4.1	3.6	4.6	4	5	4.7	5	1.8	1.8	3.5	3.8	3	4.5
	tumor size	257.824	225.22	240.168	377.202	398.139	205.447	249.816	75.204	262.734	209.93	180.96	70.5402	126.22	97.0279	176.434	114.605	248.173	184.788	241.727	45.8872	38.7193	84.6045	200.763	92.2958	141.007
	Dsize	18.6902	19.3046	27.0896	50.454	106.399	7.15093	16.569	-47.7283	36.6839	6.38749	7.63231	-53.3508	-16.9673	19.5276	-0.748424	-39.9939	14.9175	10.9571	49.6651	-17.5147	-13.1914	-12.4787	30.5729	-15.5913	-18.5399
	mean	299.711					200.626					130.236					167.036					111.478
2019-10-11		#1	#2	#3	#4	#5	#1	#2	#3	#4	#5	#1	#2	#3	#4	#5	#1	#2	#3	#4	#5	#1	#2	#3	#4	#5
Day 16 (Day 9)	L	9.4	8	10	12	11	7.2	7.6	4.2	9	8.7	6.6	3.7	5.5	5.2	6.7	5	9.6	8	9.5	3.5	3.4	4.5	8	4.5	6
Irradiation	W	11	12	12	16	18	12.2	12.6	5.4	16.5	10.7	10.8	5	7.2	7.4	10.4	6	11	9.4	11	5	4.8	6.2	15.5	7.5	8
	D	5.7	5.5	5.6	6	6.7	5.2	6	2.2	5.4	5.3	4.5	2	4	3.6	5	2	6	4.8	5.7	1.5	1.5	3	4.5	2	4
	tumor size	283.038	259.528	305.176	424.681	465.759	232.729	274.868	52.9997	325.276	250.364	183.58	43.3419	118.885	107.18	197.595	57.8492	298.554	203.796	284.957	32.9017	31.6322	76.5763	249.785	60.4318	133.696
	Dsize	25.2135	34.3072	65.008	47.479	67.6204	27.2822	25.0513	-22.2043	62.542	40.4334	2.62055	-27.1983	-7.33421	10.1517	21.1607	-56.7561	50.381	19.0082	43.23	-12.9854	-7.08712	-8.02816	49.0221	-31.864	-7.3115
	mean	347.636					227.247					130.116					175.612					110.424
2019-10-15		#1	#2	#3	#4	#5	#1	#2	#3	#4	#5	#1	#2	#3	#4	#5	#1	#2	#3	#4	#5	#1	#2	#3	#4	#5
Day 20 (Day 13)	L	9.4	8.5	12	14	13	8.5	8.5	4	10.5	8.7	6.5	3.5	4	5.2	7.2	3.5	11	8.5	12	0	0	4	9.2	0	5.5
Irradiation	W	11	14.2	15	18	19	13	14	5.5	17.5	13	11	4.5	6.5	7.4	12.2	4.5	13	9.5	13	0	0	4	18	0	7.6
	D	6.3	6.2	6	7	6.8	5.5	6.2	2.2	5.6	5	5	1.6	3	4	5.3	1.5	6.5	5.5	6.5	0	0	2	5.2	0	3.8
	tumor size	305.801	324.557	410.204	566.922	542.58	282.131	322.216	51.8501	383.854	265.467	199.151	32.9018	72.4187	116.219	236.244	31.1701	381.979	236.879	403.475	0	0	40.1088	333.126	0	117.805
	Dsize	22.7635	65.0293	105.028	142.241	76.8208	49.4022	47.3478	-1.14965	58.5782	15.1034	15.5712	-10.4401	-46.4667	9.03925	38.6493	-26.6792	83.4246	33.0832	118.518	-32.9017	-31.6322	-36.4675	83.3412	-60.4318	-15.8912
	mean	430.013					261.104					131.387					210.701					98.2079
2019-10-18		#1	#2	#3	#4	#5	#1	#2	#3	#4	#5	#1	#2	#3	#4	#5	#1	#2	#3	#4	#5	#1	#2	#3	#4	#5
Day 23 (Day 16)	L	10	9.5	13			8.5	9.2	0	11	9	7.5	0	3.6	5.2	9	0	12	9	14	0	0	3.5	10	0	4.5
Irradiation	W	11.2	16.1	17			14.5	14.8	0	18.2	13.8	12	0	5	6.5	14	0	14	10	15	0	0	4	18	0	6
	D	7.5	7.3	7			6.7	7	0	6.4	5.5	5.6	0	2.8	3.7	6	0	7.2	6	7.6	0	0	1.6	5.5	0	3
	tumor size	366.849	425.369	524.057			348.494	385.368	0	451.111	302.543	251.679	0	55.4135	101.786	326.748	0	456.66	270.734	546.565	0	0	30.8529	370.408	0	75.204
	Dsize	61.0473	100.812	113.853			66.3627	63.1524	-51.8501	67.2576	37.076	52.5274	-32.9018	-17.0052	-14.433	90.5043	-31.1701	74.6816	33.8551	143.089	0	0	-9.25588	37.2819	0	-42.6008
	mean	438.758					297.503					147.125					254.792					95.2929
2019-10-22		#1	#2	#3	#4	#5	#1	#2	#3	#4	#5	#1	#2	#3	#4	#5	#1	#2	#3	#4	#5	#1	#2	#3	#4	#5
Day 27 (Day 20)	L	12	13				10	11	0	12	9.3	9	0	3.8	4.5	10	0	13	10		0	0	0	11	0	4
Irradiation	W	13	17				15	15	0	18	14	14	0	4.5	6	15	0	15	10		0	0	0	18	0	5
	D	7.5	7.5				7	7.5	0	7.4	6	6.2	0	2.5	3	6.6	0	8	6.6		0	0	0	6	0	2.6
	tumor size	451.224	554.003				411.272	463.01	0	535.678	334.183	335.327	0	49.6137	75.204	392.679	0	543.14	310.994		0	0	0	425.44	0	56.1869
	Dsize	84.3752	128.634				62.7781	77.6418	0	84.5664	31.6397	83.6487	0	-5.79972	-26.5818	65.9307	0	86.4796	40.2596		0	0	-30.8529	55.032	0	-19.0171
	mean	502.613					348.828					170.565					213.533					96.3253
2019-10-25		#1	#2	#3	#4	#5	#1	#2	#3	#4	#5	#1	#2	#3	#4	#5	#1	#2	#3	#4	#5	#1	#2	#3	#4	#5
Day 30 (Day 23)	L	13					11	13	0		10	10	0	3.8	3.6	12	0		12		0	0	0	14	0	3.5
Irradiation	W	17					16	17	0		15	15	0	4	5	16	0		12		0	0	0	18	0	4
	D	7.5					7	7.5	0		6.4	6.2	0	2	2.4	7.2	0		7		0	0	0	6.8	0	2
	tumor size	554.003					454.173	554.003	0		383.205	373.61	0	38.881	49.2244	492.244	0		407.557		0	0	0	553.563	0	36.9423
	Dsize	102.779					42.9013	90.9931	0		49.0221	38.2822	0	-10.7328	-25.9796	99.5652	0		96.5632		0	0	0	128.124	0	-19.2446
	mean	554.003					347.845					190.792					135.852					118.101
2019-10-29		#1	#2	#3	#4	#5	#1	#2	#3	#4	#5	#1	#2	#3	#4	#5	#1	#2	#3	#4	#5	#1	#2	#3	#4	#5
Day 34 (Day 27)	L						13		0		11	11	0	0	0	14	0		14		0	0	0		0	0
Irradiation	W						17		0		16	16	0	0	0	17	0		15		0	0	0		0	0
	D						7.2		0		6.7	6.5	0	0	0	7	0		7		0	0	0		0	0
	tumor size						536.132		0		438.578	428.027	0	0	0	549.517	0		511.805		0	0	0		0	0
	Dsize						81.9586		0		55.3733	54.4171	0	-38.881	-49.2244	57.2726	0		104.248		0	0	0		0	-36.9423
	mean	#DIV/0!					324.903					195.509					170.602					0
2019-11-01		#1	#2	#3	#4	#5	#1	#2	#3	#4	#5	#1	#2	#3	#4	#5	#1	#2	#3	#4	#5	#1	#2	#3	#4	#5
Day 37 (Day 30)	L								0		13	13	0	0	0		0				0	0	0		0	0
Irradiation	W								0		17	17	0	0	0		0				0	0	0		0	0
	D								0		7	7	0	0	0		0				0	0	0		0	0
	tumor size								0		524.057	524.057	0	0	0		0				0	0	0		0	0
	Dsize								0		85.4783	96.03	0	0	0		0				0	0	0		0	0
	mean	#DIV/0!					262.028					131.014					0					0
2019-11-08		#1	#2	#3	#4	#5	#1	#2	#3	#4	#5	#1	#2	#3	#4	#5	#1	#2	#3	#4	#5	#1	#2	#3	#4	#5
Day 44 (Day 37)	L								0				0	0	0		0				0	0	0		0	0
Irradiation	W								0				0	0	0		0				0	0	0		0	0
	D								0				0	0	0		0				0	0	0		0	0
	tumor size								0				0	0	0		0				0	0	0		0	0
	Dsize												0	0	0		0				0	0	0		0	0
	mean	#DIV/0!					0					0					0					0
2019-11-15		#1	#2	#3	#4	#5	#1	#2	#3	#4	#5	#1	#2	#3	#4	#5	#1	#2	#3	#4	#5	#1	#2	#3	#4	#5
Day 51 (Day 44)	L								0				0	0	0		0				0	0	0		0	0
Irradiation	W								0				0	0	0		0				0	0	0		0	0
	D								0				0	0	0		0				0	0	0		0	0
	tumor size								0				0	0	0		0				0	0	0		0	0
	Dsize												0	0	0		0				0	0	0		0	0
	mean	#DIV/0!					0					0					0					0
2019-11-22		#1	#2	#3	#4	#5	#1	#2	#3	#4	#5	#1	#2	#3	#4	#5	#1	#2	#3	#4	#5	#1	#2	#3	#4	#5
Day 58 (Day 51)	L								0				0	0	0		0				0	0	0		0	0
Irradiation	W								0				0	0	0		0				0	0	0		0	0
	D								0				0	0	0		0				0	0	0		0	0
	tumor size								0				0	0	0		0				0	0	0		0	0
	Dsize												0	0	0		0				0	0	0		0	0
	mean	#DIV/0!					0					0					0					0
2019-11-29		#1	#2	#3	#4	#5	#1	#2	#3	#4	#5	#1	#2	#3	#4	#5	#1	#2	#3	#4	#5	#1	#2	#3	#4	#5
Day 65 (Day 58)	L								0				0	0	0		0				0	0	0		0	0
Irradiation	W								0				0	0	0		0				0	0	0		0	0
	D								0				0	0	0		0				0	0	0		0	0
	tumor size								0				0	0	0		0				0	0	0		0	0
	Dsize												0	0	0		0				0	0	0		0	0
	mean	#DIV/0!					0					0					0					0
2019-12-06		#1	#2	#3	#4	#5	#1	#2	#3	#4	#5	#1	#2	#3	#4	#5	#1	#2	#3	#4	#5	#1	#2	#3	#4	#5
Day 72 (Day 65)	L								0				0	0	0		0				0	0	0		0	0
Irradiation	W								0				0	0	0		0				0	0	0		0	0
	D								0				0	0	0		0				0	0	0		0	0
	tumor size								0				0	0	0		0				0	0	0		0	0
	Dsize												0	0	0		0				0	0	0		0	0
	mean	#DIV/0!					0					0					0					0
2019-12-13		#1	#2	#3	#4	#5	#1	#2	#3	#4	#5	#1	#2	#3	#4	#5	#1	#2	#3	#4	#5	#1	#2	#3	#4	#5
Day 79 (Day 72)	L								0				0	0	0		0				0	0	0		0	0
Irradiation	W								0				0	0	0		0				0	0	0		0	0
	D								0				0	0	0		0				0	0	0		0	0
	tumor size								0				0	0	0		0				0	0	0		0	0
	Dsize												0	0	0		0				0	0	0		0	0
	mean	#DIV/0!					0					0					0					0
2019-12-20		#1	#2	#3	#4	#5	#1	#2	#3	#4	#5	#1	#2	#3	#4	#5	#1	#2	#3	#4	#5	#1	#2	#3	#4	#5
Day 86 (Day 79)	L								0				0	0	0		0				0	0	0		0	0
Irradiation	W								0				0	0	0		0				0	0	0		0	0
	D								0				0	0	0		0				0	0	0		0	0
	tumor size								0				0	0	0		0				0	0	0		0	0
	Dsize												0	0	0		0				0	0	0		0	0
	mean	#DIV/0!					0					0					0					0
2019-12-27		#1	#2	#3	#4	#5	#1	#2	#3	#4	#5	#1	#2	#3	#4	#5	#1	#2	#3	#4	#5	#1	#2	#3	#4	#5
Day 93 (Day 86)	L								0				0	0	0		0				0	0	0		0	0
Irradiation	W								0				0	0	0		0				0	0	0		0	0
	D								0				0	0	0		0				0	0	0		0	0
	tumor size								0				0	0	0		0				0	0	0		0	0
	Dsize												0	0	0		0				0	0	0		0	0
	mean	#DIV/0!					0					0					0					0
2020-01-03		#1	#2	#3	#4	#5	#1	#2	#3	#4	#5	#1	#2	#3	#4	#5	#1	#2	#3	#4	#5	#1	#2	#3	#4	#5
Day 100 (Day 93)	L								0				0	0	0		0				0	0	0		0	0
Irradiation	W								0				0	0	0		0				0	0	0		0	0
	D								0				0	0	0		0				0	0	0		0	0
	tumor size								0				0	0	0		0				0	0	0		0	0
	Dsize												0	0	0		0				0	0	0		0	0
	mean	#DIV/0!					0					0					0					0
MCA 129 Tumor Growth
SKI in house strain mice with subcu MCA129 implant
Implant: 11/13/2019					DC101 11/20/2019
		0Gy/DC101					6Gy/DC101					15Gy/DC101					18Gy/DC101
	Mouse:	1	2	3	4	5	6	7	8	9	10	16	17	18	19	20	21	22	23	24	25
		Cage 1	Cage 1	Cage 1	Cage 1	Cage 1	Cage 2	Cage 2	Cage 2	Cage 2	Cage 2	Cage 4	Cage 4	Cage 4	Cage 4	Cage 4	Cage 5	Cage 5	Cage 5	Cage 5	Cage 5
2019-11-20		#1	#2	#3	#4	#5	#1	#2	#3	#4	#5	#1	#2	#3	#4	#5	#1	#2	#3	#4	#5
Day 7 (Day 0)	L	4.3	4.5	4.3	4.3	4.1	4.3	3.9	5.2	5.4	4.5	4.5	4.5	4.2	5.2	4	4.3	4	4	4.5	4
Irradiation	W	8.5	8.1	7.4	6.9	8.2	8	9	6.4	6.6	8.1	5.8	8.6	7.4	6.2	8	5.7	6.6	6.6	6	9
	D	3.1	3	3	3.1	3	3	3	3	3.1	3	3.2	3.1	3.1	3.2	3.2	3.5	3.4	3.5	3.5	3.6
	tumor size	89.3185	87.8585	81.3943	80.6182	82.6261	84.5431	83.0082	85.712	91.709	87.8585	77.5437	92.8212	82.1514	88.569	84.4396	79.6466	80.3608	82.1377	84.6045	97.8558
	Dsize
	mean	84.3631					86.5662					85.105					84.9211
2019-11-21		#1	#2	#3	#4	#5	#1	#2	#3	#4	#5	#1	#2	#3	#4	#5	#1	#2	#3	#4	#5
Day 8 (Day 1)	L	5.5	6	5	6	5.3	5	5	5	5.6	5.4	4.5	4.5	6	5	4.2	4.5	4.3	4	5	4.5
Irradiation	W	8.6	8	9.2	8.2	9.5	8	9.5	7	7.8	7.6	7.8	8.5	8	6.5	8.2	6.5	7	6.2	5.5	8.8
	D	3.2	3.4	3.2	3.6	3.5	3.2	3.1	3.2	3.2	3.2	3.2	3.3	3.4	3.4	3.5	3.4	3.4	3.5	3.5	3.6
	tumor size	109.662	117.56	106.035	124.72	120.7	99.0341	104.865	92.3558	105.539	101.609	90.827	97.0616	117.56	92.9535	95.0219	86.5629	87.2605	79.4125	86.1712	105.731
	Dsize	20.3431	29.7018	24.6405	44.1022	38.0736	14.491	21.8572	6.64383	13.8303	13.7504	13.2833	4.24037	35.4089	4.38447	10.5823	6.91633	6.89967	-2.72521	1.56675	7.87479
	mean	115.735					100.681					98.6849					89.0276
2019-11-22		#1	#2	#3	#4	#5	#1	#2	#3	#4	#5	#1	#2	#3	#4	#5	#1	#2	#3	#4	#5
Day 9 (Day 2)	L	5.2	6	5.1	6	6.3	5.2	5.5	5	5.5	5.6	4.5	4.4	6.2	4.8	4.2	4	4.5	4.5	5	4.5
Irradiation	W	10	9.2	11	10	11	8.5	9.5	8.3	8.6	7.6	8	8.5	7.7	6.6	8.5	6	6	6.5	5.5	9.2
	D	3.2	3.5	3.2	4.1	4.2	3.2	3.3	3.2	3.8	3.4	3.1	3.2	3.4	3.5	3.5	3.2	3	3.3	3.4	3.5
	tumor size	113.351	129.496	116.586	153.401	169.681	104.9	118.097	100.88	125.858	109.26	89.6663	93.172	117.599	93.2731	96.6743	72.9251	75.204	84.6045	84.3114	105.592
	Dsize	3.68932	11.9354	10.5509	28.6809	48.9815	5.86586	13.2316	8.52392	20.3189	7.65128	-1.16072	-3.88961	0.0390735	0.319659	1.65237	-13.6378	-12.0565	5.192	-1.85981	-0.138931
	mean	136.503					111.799					98.077					84.5273
2019-11-25		#1	#2	#3	#4	#5	#1	#2	#3	#4	#5	#1	#2	#3	#4	#5	#1	#2	#3	#4	#5
Day 12 (Day 5)	L	7	6	5.7	6.3	7	5.5	7	5.5	6	7	4.8	4	6	4.8	4.2	4	4.3	4.5	4.5	6.5
Irradiation	W	10	10	11	11	12.2	7	9.5	8.5	10.5	7.7	8.3	8	7.4	7	8	4.8	5.6	5	4.5	9
	D	3.8	3.6	3.2	4.8	4.6	3.2	3.3	3.3	3.8	3.6	3.1	3.2	3.4	3.2	3.4	2.8	2.8	3	2.5	3.7
	tumor size	160.291	138.13	126.373	188.657	206.885	98.356	138.918	111.774	147.815	132.901	95.5555	84.4396	112.627	89.8437	91.7874	58.0886	66.5427	67.6836	55.1768	141.301
	Dsize	46.9396	8.63414	9.78727	35.2554	37.2035	-6.54396	20.8215	10.8939	21.9566	23.6413	5.88919	-8.73242	-4.97241	-3.42944	-4.88683	-14.8365	-8.66129	-16.9209	-29.1346	35.7096
	mean	164.067					125.953					94.8506					77.7586
2019-11-27		#1	#2	#3	#4	#5	#1	#2	#3	#4	#5	#1	#2	#3	#4	#5	#1	#2	#3	#4	#5
Day 14 (Day 7)	L	8.2	6	5.6	7	7.5	5	8.5	5.5	7	6.8	6	4.4	5.5	4.4	4.2	3.7	4	4.4	4	6.8
Irradiation	W	10	7	11	13.5	14	7	9.8	10.4	11.4	8.7	8	6.6	8	6.3	7.3	4.1	4.5	5	4	9
	D	4.5	5	4.4	5	5.7	3.2	4.3	3.3	4	3.6	3.2	3.2	3.2	3	3.2	2.5	2.6	2.4	2.2	3.8
	tumor size	203.747	146.23	161.772	232.248	275.794	92.3558	198.653	123.225	178.61	139.761	111.932	82.0253	105.676	76.0823	83.6555	46.1507	52.8461	56.0843	43.2546	148.72
	Dsize	43.4559	8.1002	35.3992	43.5911	68.9094	-6.00019	59.7343	11.4513	30.7947	6.85982	16.376	-2.41426	-6.95106	-13.7614	-8.13195	-11.9379	-13.6967	-11.5993	-11.9223	7.41848
	mean	203.958					146.521					91.8741					69.4111
2019-12-02		#1	#2	#3	#4	#5	#1	#2	#3	#4	#5	#1	#2	#3	#4	#5	#1	#2	#3	#4	#5
Day 19 (Day 12)	L	10	6.5	6.4	9	9	4	9.4	7	8	7.5	7.2	0	5	3.5	3.5	3	3.5	0	0	8.2
Irradiation	W	10.5	8	11	17	16	5	11	12	14	9	9	0	6	5	5.5	3	3.5	0	0	11
	D	7	5	4.8	7	6.5	2.5	6	5	5	5	4.3	0	2.8	2	3	1.5	2.4	0	0	5
	tumor size	335	167.12	190.788	406.785	372.439	54.4957	294.549	219.345	259.964	196.755	170.365	0	76.2939	41.78	60.3199	22.5612	39.2021	0	0	233.588
	Dsize	131.253	20.89	29.0156	174.538	96.6448	-37.8601	95.8962	96.1201	81.3549	56.9933	58.433	-82.0253	-29.382	-34.3023	-23.3356	-23.5895	-13.644	-56.0843	-43.2546	84.8684
	mean	294.426					205.022					69.7517					59.0703
2019-12-04		#1	#2	#3	#4	#5	#1	#2	#3	#4	#5	#1	#2	#3	#4	#5	#1	#2	#3	#4	#5
Day 21 (Day 14)	L	10	7	7	10	10	0	10	8	9.2	8	8	0	3	0	3	0	0	0	0	9
Irradiation	W	11	9	11	17	18	0	13.5	14	15.2	11	9.3	0	3	0	4.2	0	0	0	0	12
	D	8	5.5	6	8	6.8	0	7	5.5	6	5	6	0	1.7	0	2.5	0	0	0	0	5
	tumor size	380.342	202.001	241.279	487.035	440.851	0	388.349	280.762	345.938	229.79	240.136	0	24.9052	0	40.7032	0	0	0	0	260.322
	Dsize	45.3424	34.8814	50.4917	80.2502	68.4122	-54.4957	93.7995	61.4166	85.974	33.0353	69.7718	0	-51.3887	-41.78	-19.6167	-22.5612	-39.2021	0	0	26.7334
	mean	350.302					248.968					61.149					52.0643
2019-12-06		#1	#2	#3	#4	#5	#1	#2	#3	#4	#5	#1	#2	#3	#4	#5	#1	#2	#3	#4	#5
Day 23 (Day 16)	L	10	7	8	12	11	0	10.4	9	10.5	9	9	0	0	0	0	0	0	0	0	9
Irradiation	W	12	11	11	17.2	18	0	15	15	16.5	13	10.2	0	0	0	0	0	0	0	0	13
	D	8	6	7	7.8	7	0	7.5	5.5	6	5	7	0	0	0	0	0	0	0	0	5
	tumor size	401.088	241.279	296.959	545.371	482.559	0	445.738	315.474	394.821	271.57	307.418	0	0	0	0	0	0	0	0	271.57
	Dsize	20.7459	39.2781	55.6799	58.3358	41.708	0	57.3895	34.7128	48.8826	41.78	67.2815	0	-24.9052	0	-40.7032	0	0	0	0	11.2485
	mean	393.451					285.521					61.4836					54.314
2019-12-09		#1	#2	#3	#4	#5	#1	#2	#3	#4	#5	#1	#2	#3	#4	#5	#1	#2	#3	#4	#5
Day 26 (Day 19)	L	10	8	9		12	0	13	10	12	10	11	0	0	0	0	0	0	0	0	10
Irradiation	W	13	12	11		18	0	16	16	17	13	12	0	0	0	0	0	0	0	0	14
	D	8.2	6.5	8		8	0	8	6	6.5	5.2	7	0	0	0	0	0	0	0	0	6
	tumor size	428.245	295.14	354.533		569.967	0	563.691	376.02	468.171	300.46	386.047	0	0	0	0	0	0	0	0	350.952
	Dsize	27.157	53.8607	57.5738		87.4082	0	117.953	60.5456	73.3504	28.8904	78.6293	0	0	0	0	0	0	0	0	79.382
	mean	411.971					341.669					77.2094					70.1904
2019-12-12		#1	#2	#3	#4	#5	#1	#2	#3	#4	#5	#1	#2	#3	#4	#5	#1	#2	#3	#4	#5
Day 29 (Day 22)	L	12	9	10			0		11	13	11	12	0	0	0	0	0	0	0	0	11
Irradiation	W	14	13	12			0		17	17	13	14	0	0	0	0	0	0	0	0	14
	D	8.6	6.2	8			0		7	7.5	6	7	0	0	0	0	0	0	0	0	7
	tumor size	523.385	322.417	401.088			0		468.772	554.003	358.472	446.666	0	0	0	0	0	0	0	0	422.239
	Dsize	95.1401	27.2769	46.5549			0		92.7516	85.8314	58.012	60.619	0	0	0	0	0	0	0	0	71.2871
	mean	415.63					345.312					89.3332					84.4478
2019-12-16		#1	#2	#3	#4	#5	#1	#2	#3	#4	#5	#1	#2	#3	#4	#5	#1	#2	#3	#4	#5
Day 33 (Day 26)	L		10	11			0		12		11	12	0	0	0	0	0	0	0	0	11
Irradiation	W		13	13			0		17		14	15	0	0	0	0	0	0	0	0	15
	D		7	8			0		8		6.5	7.2	0	0	0	0	0	0	0	0	7.6
	tumor size		380.198	448.09			0		552.851		398.303	474.973	0	0	0	0	0	0	0	0	467.787
	Dsize		57.7809	47.0025			0		84.0794		39.8303	28.3064	0	0	0	0	0	0	0	0	45.5477
	mean	414.144					317.051					94.9945					93.5574
2019-12-19		#1	#2	#3	#4	#5	#1	#2	#3	#4	#5	#1	#2	#3	#4	#5	#1	#2	#3	#4	#5
Day 36 (Day 29)	L		11	12			0				12	13	0	0	0	0	0	0	0	0	12
Irradiation	W		14	16			0				15	16	0	0	0	0	0	0	0	0	17
	D		8	8.2			0				7	8	0	0	0	0	0	0	0	0	8
	tumor size		467.936	545.125			0				464.495	563.691	0	0	0	0	0	0	0	0	552.851
	Dsize		87.738	97.0346			0				66.1926	88.7186	0	0	0	0	0	0	0	0	85.0642
	mean	506.531					232.248					112.738					110.57
2019-12-26		#1	#2	#3	#4	#5	#1	#2	#3	#4	#5	#1	#2	#3	#4	#5	#1	#2	#3	#4	#5
Day 43 (Day 36)	L		12				0				12		0	0	0	0	0	0	0	0
Irradiation	W		16				0				18		0	0	0	0	0	0	0	0
	D		8				0				8		0	0	0	0	0	0	0	0
	tumor size		534.784				0				569.967		0	0	0	0	0	0	0	0
	Dsize		66.848				0				105.472		0	0	0	0	0	0	0	0
	mean	534.784					284.984					0					0
2020-01-02		#1	#2	#3	#4	#5	#1	#2	#3	#4	#5	#1	#2	#3	#4	#5	#1	#2	#3	#4	#5
Day 50 (Day 43)	L						0						0	0	0	0	0	0	0	0
Irradiation	W						0						0	0	0	0	0	0	0	0
	D						0						0	0	0	0	0	0	0	0
	tumor size						0						0	0	0	0	0	0	0	0
	Dsize						0						0	0	0	0	0	0	0	0
	mean	#DIV/0!					0					0					0
2020-01-09		#1	#2	#3	#4	#5	#1	#2	#3	#4	#5	#1	#2	#3	#4	#5	#1	#2	#3	#4	#5
Day 57(Day 50)	L						0						0	0	0	0	0	0	0	0
Irradiation	W						0						0	0	0	0	0	0	0	0
	D						0						0	0	0	0	0	0	0	0
	tumor size						0						0	0	0	0	0	0	0	0
	Dsize						0						0	0	0	0	0	0	0	0
	mean	#DIV/0!					0					0					0
2020-01-16		#1	#2	#3	#4	#5	#1	#2	#3	#4	#5	#1	#2	#3	#4	#5	#1	#2	#3	#4	#5
Day 64(Day 57)	L						0						0	0	0	0	0	0	0	0
Irradiation	W						0						0	0	0	0	0	0	0	0
	D						0						0	0	0	0	0	0	0	0
	tumor size						0						0	0	0	0	0	0	0	0
	Dsize						0						0	0	0	0	0	0	0	0
	mean	#DIV/0!					0					0					0
2020-01-23		#1	#2	#3	#4	#5	#1	#2	#3	#4	#5	#1	#2	#3	#4	#5	#1	#2	#3	#4	#5
Day 71(Day 64)	L						0						0	0	0	0	0	0	0	0
Irradiation	W						0						0	0	0	0	0	0	0	0
	D						0						0	0	0	0	0	0	0	0
	tumor size						0						0	0	0	0	0	0	0	0
	Dsize						0						0	0	0	0	0	0	0	0
	mean	#DIV/0!					0					0					0
2020-01-30		#1	#2	#3	#4	#5	#1	#2	#3	#4	#5	#1	#2	#3	#4	#5	#1	#2	#3	#4	#5
Day 78(Day 73)	L						0						0	0	0	0	0	0	0	0
Irradiation	W						0						0	0	0	0	0	0	0	0
	D						0						0	0	0	0	0	0	0	0
	tumor size						0						0	0	0	0	0	0	0	0
	Dsize						0						0	0	0	0	0	0	0	0
	mean	#DIV/0!					0					0					0
2020-02-06		#1	#2	#3	#4	#5	#1	#2	#3	#4	#5	#1	#2	#3	#4	#5	#1	#2	#3	#4	#5
Day 85(Day 80)	L						0						0	0	0	0	0	0	0	0
Irradiation	W						0						0	0	0	0	0	0	0	0
	D						0						0	0	0	0	0	0	0	0
	tumor size						0						0	0	0	0	0	0	0	0
	Dsize						0						0	0	0	0	0	0	0	0
	mean	#DIV/0!					0					0					0
2020-02-13		#1	#2	#3	#4	#5	#1	#2	#3	#4	#5	#1	#2	#3	#4	#5	#1	#2	#3	#4	#5
Day 92(Day 87)	L						0						0	0	0	0	0	0	0	0
Irradiation	W						0						0	0	0	0	0	0	0	0
	D						0						0	0	0	0	0	0	0	0
	tumor size						0						0	0	0	0	0	0	0	0
	Dsize						0						0	0	0	0	0	0	0	0
	mean	#DIV/0!					0					0					0
2020-02-18		#1	#2	#3	#4	#5	#1	#2	#3	#4	#5	#1	#2	#3	#4	#5	#1	#2	#3	#4	#5
Day 96(Day 91)	L						0						0	0	0	0	0	0	0	0
Irradiation	W						0						0	0	0	0	0	0	0	0
	D						0						0	0	0	0	0	0	0	0
	tumor size						0						0	0	0	0	0	0	0	0
	Dsize						0						0	0	0	0	0	0	0	0
	mean	#DIV/0!					0					0					0
MCA 129 Tumor Growth
SKI in house strain mice with subcu MCA129 implant
Implant: 6/2/2020					DC101 6/10/2020
		0Gy					0Gy/DC101					15Gy/DC101					23Gy					23Gy/DC101
	Mouse:	1	2	3	4	5	6	7	8	9	10	11	12	13	14	15	16	17	18	19	20	21	22	23	24	25
		Cage 1	Cage 1	Cage 1	Cage 1	Cage 1	Cage 2	Cage 2	Cage 2	Cage 2	Cage 2	Cage 3	Cage 3	Cage 3	Cage 3	Cage 3	Cage 4	Cage 4	Cage 4	Cage 4	Cage 4	Cage 5	Cage 5	Cage 5	Cage 5	Cage 5
2019-06-10		#1	#2	#3	#4	#5	#1	#2	#3	#4	#5	#1	#2	#3	#4	#5	#1	#2	#3	#4	#5	#1	#2	#3	#4	#5
Day 8 (Day 0)	L	3.5	3.4	4	4.5	3.9	4	3.5	4	4.2	5	4	4.4	4	3.6	3.7	4	4	3.8	4.2	4.5	4	4.6	3.5	3.8	3.8
Irradiation	W	8.5	6	7	8	7.4	7	7.5	7.4	6.5	6	6.4	5.8	6.5	8	7	7	7.4	8	6.3	6	7	6.3	6.5	6	6.5
	D	2.9	2.9	3.2	2.9	2.8	3	3	2.9	2.8	2.9	3	3	3	2.9	2.8	3	3	2.9	2.9	3	2.9	3	3.2	3	3.2
	tumor size	72.5752	60.2855	79.0878	84.9708	71.8332	75.204	70.5037	75.2391	70.9703	78.4502	71.8367	72.6972	72.4187	72.1958	67.3308	75.204	77.293	75.1699	71.7749	75.204	73.2202	78.3961	69.1269	66.9786	73.3842
	Dsize
	mean	73.7505					74.0735					71.2958					74.9292					72.2212
2019-06-12		#1	#2	#3	#4	#5	#1	#2	#3	#4	#5	#1	#2	#3	#4	#5	#1	#2	#3	#4	#5	#1	#2	#3	#4	#5
Day 10 (Day 2)	L	4.5	5	4.2	5.6	5	5.1	4.5	5	4.6	5.5	4	4.5	3.6	4.3	4.5	4	4	4	3.8	4	4.2	4.7	3.7	4.5	4
	W	9	7.5	9.2	8.3	7.5	8.3	8.5	8	7	8	6	5.6	6	8.5	7.2	6.7	6	7.6	6.2	5.5	7.1	5.5	5.6	4.5	4.5
	D	3.2	3.1	3	3.4	3.2	3	3.1	3	3.2	3	2.8	3	2.9	3	2.9	3	3	2.9	2.2	2.9	2.8	3	2.6	2.9	3
	tumor size	97.2698	93.4024	88.594	114.496	95.8013	97.0544	92.3117	94.005	87.2637	100.272	65.8035	72.3336	62.8104	86.9844	80.664	73.5572	69.4191	76.2067	53.251	64.4895	74.2226	73.6373	56.7422	61.8537	58.8553
	Dsize	24.6946	33.1169	9.50621	29.5248	23.9681	21.8504	21.808	18.7659	16.2934	21.8218	-6.03316	-0.363582	-9.60829	14.7885	13.3332	-1.6468	-7.87392	1.03683	-18.5239	-10.7145	1.00241	-4.75886	-12.3848	-5.12485	-14.5289
	mean	97.9126					94.1814					73.7192					67.3847					65.0622
2019-06-15		#1	#2	#3	#4	#5	#1	#2	#3	#4	#5	#1	#2	#3	#4	#5	#1	#2	#3	#4	#5	#1	#2	#3	#4	#5
Day 13 (Day 5)	L	5.3	4.8	6	5.4	5.2	5.5	6	6	5.2	5.6	3	4	3	4.2	4	4.2	3	4	3.8	4.3	3.5	4.4	3	4	3.8
	W	10	7.5	10.5	10	8	9	9.5	9	7.2	7.8	4	5	5	7	7.2	5.5	5	6.5	6.2	5.5	6.8	5.1	4	4.2	4
	D	3.5	3.6	4.3	3.7	4	3.5	3.3	4	3.4	3.4	2	2.3	2.2	2.5	2.6	2.8	3	2.8	2	2.6	2.4	2.8	1.8	2.3	2.2
	tumor size	123.673	102.164	163.243	131.115	121.259	120.64	125.407	142.492	100.983	110.801	33.424	51.0234	40.5512	67.2445	68.0106	64.8559	51.2755	68.6072	49.2168	62.1545	56.3734	64.0273	30.7653	46.1251	41.9137
	Dsize	26.4034	8.76152	74.6493	16.6193	25.4579	23.5853	33.0949	48.4868	13.719	10.5286	-32.3795	-21.3103	-22.2592	-19.7399	-12.6534	-8.70127	-18.1436	-7.59956	-4.03417	-2.33496	-17.8492	-9.60991	-25.9769	-15.7286	-16.9416
	mean	128.291					120.064					52.0507					59.222					47.841
2019-06-17		#1	#2	#3	#4	#5	#1	#2	#3	#4	#5	#1	#2	#3	#4	#5	#1	#2	#3	#4	#5	#1	#2	#3	#4	#5
Day 15 (Day 7)	L	5.2	6	8	5.6	6	5.6	7.2	6	5.2	5.5	0	3	2.5	4	4	3.5	0	4	3.2	4	3	4	0	2.8	3
	W	9.6	10	11	13	9.5	10	12	9.4	10	9	0	4	3.2	6	6.5	5	0	5	4.2	5.5	5.5	5	0	3.6	3
	D	4	4.2	5.4	3.5	4.8	3.8	4.5	4.2	3.2	3.5	0	2	1.8	2	2.3	2.5	0	2.5	2	2.5	1.8	2.4	0	1.8	1.6
	tumor size	133.127	156.365	244.105	144.51	168.931	137.486	205.621	151.482	113.351	120.64	0	33.424	24.0653	50.136	58.5573	49.8511	0	54.4957	35.8419	57.4475	36.1417	52.7747	0	27.7338	23.7486
	Dsize	9.45384	54.2008	80.8615	13.3948	47.672	16.8466	80.2144	8.99055	12.3682	9.83919	-33.424	-17.5994	-16.4859	-17.1085	-9.45329	-15.0048	-51.2755	-14.1115	-13.3749	-4.70699	-20.2317	-11.2526	-30.7653	-18.3914	-18.1651
	mean	169.407					145.716					33.2365					39.5272					28.0798
2019-06-19		#1	#2	#3	#4	#5	#1	#2	#3	#4	#5	#1	#2	#3	#4	#5	#1	#2	#3	#4	#5	#1	#2	#3	#4	#5
Day 17 (Day 9)	L	6	7	10	6.2	6.3	6.5	8	7	7	7.5	0	2	2	3	3	3	0	4	3	3	2.5	3	0	3	0
	W	10	12	14	15	10	10	11.5	11	10	10.2	0	3	2.5	4	5	4	0	4	3.5	5	4	3.5	0	3	0
	D	4.5	5	6	5.5	5	4.3	5.5	6	3.5	4.2	0	1.4	1.2	1.6	1.8	2	0	2	1.8	2	1.4	2	0	1.2	0
	tumor size	165.082	219.345	350.952	240.118	185.362	168.426	253.688	241.279	149.797	183.889	0	16.4509	13.1937	27.9829	34.5324	33.424	0	40.1088	28.5413	37.602	22.2122	30.9664	0	18.801	0
	Dsize	31.9549	62.9802	106.847	95.608	16.4308	30.9393	48.0671	89.7972	36.4456	63.2495	0	-16.9731	-10.8716	-22.1531	-24.0248	-16.4271	0	-14.3869	-7.30063	-19.8455	-13.9296	-21.8084	0	-8.93277	-23.7486
	mean	232.172					199.416					18.432					27.9352					14.3959
2019-06-22		#1	#2	#3	#4	#5	#1	#2	#3	#4	#5	#1	#2	#3	#4	#5	#1	#2	#3	#4	#5	#1	#2	#3	#4	#5
Day 20 (Day 12)	L	7	8	10.5	7	8	7	8	9	7.5	7	0	0	2	0	2.5	0	0	2.5	0	3	0	3	0	0	0
	W	11	14	15	15.5	10	11	13	13	10.6	11	0	0	2	0	4	0	0	2.5	0	4	0	3	0	0	0
	D	5	6.4	6	6.2	5.2	4.5	5.8	6.7	4	4.6	0	0	1.2	0	1.4	0	0	1.8	0	1.5	0	1.4	0	0	0
	tumor size	209.808	316.351	376.02	293.785	224.748	193.024	282.109	342.349	180.353	196.44	0	0	11.5698	0	22.2122	0	0	20.7364	0	26.5426	0	21.3417	0	0	0
	Dsize	44.7263	97.0061	25.068	53.6671	39.3856	24.598	28.4204	101.069	30.5569	12.5507	0	-16.4509	-1.62384	-27.9829	-12.3203	-33.424	0	-19.3724	-28.5413	-11.0594	-22.2122	-9.62468	0	-18.801	0
	mean	284.142					238.855					6.7564					9.4558					4.26834
2019-06-24		#1	#2	#3	#4	#5	#1	#2	#3	#4	#5	#1	#2	#3	#4	#5	#1	#2	#3	#4	#5	#1	#2	#3	#4	#5
Day 22 (Day 14)	L	8	8	11	8	8.5	8	8	10	8	7.2	0	0	0	0	0	0	0	0	0	0	0	0	0	0	0
	W	12	14	16	16	12	11	12.5	14	11	12	0	0	0	0	0	0	0	0	0	0	0	0	0	0	0
	D	7	8	6.3	6.3	5.3	6.2	7	6.8	4.2	5	0	0	0	0	0	0	0	0	0	0	0	0	0	0	0
	tumor size	311.957	374.349	417.348	333.578	262.631	271.371	319.047	387.415	199.68	223.747	0	0	0	0	0	0	0	0	0	0	0	0	0	0	0
	Dsize	102.149	57.9977	41.3283	39.7934	37.8834	78.3474	36.9387	45.066	19.3261	27.3075	0	0	-11.5698	0	-22.2122	0	0	-20.7364	0	-26.5426	0	-21.3417	0	0	0
	mean	339.973					280.252					0					0					0
2019-06-26		#1	#2	#3	#4	#5	#1	#2	#3	#4	#5	#1	#2	#3	#4	#5	#1	#2	#3	#4	#5	#1	#2	#3	#4	#5
Day 24 (Day 16)	L	9	9	12	9	10	9	9	11	9	8	0	0	0	0	0	0	0	0	0	0	0	0	0	0	0
	W	12.5	15	16	17	13	12	13	15	11	12	0	0	0	0	0	0	0	0	0	0	0	0	0	0	0
	D	7	8	7	6.3	5.6	6	7	6.5	5	5.6	0	0	0	0	0	0	0	0	0	0	0	0	0	0	0
	tumor size	346.334	423.022	481.306	374.041	319.047	300.816	353.977	413.622	248.173	263.214	0	0	0	0	0	0	0	0	0	0	0	0	0	0	0
	Dsize	34.3769	48.6737	63.9573	40.4628	56.4162	29.445	34.9302	26.2075	48.4936	39.4666	0	0	0	0	0	0	0	0	0	0	0	0	0	0	0
	mean	388.75					315.961					0					0					0
2019-06-29		#1	#2	#3	#4	#5	#1	#2	#3	#4	#5	#1	#2	#3	#4	#5	#1	#2	#3	#4	#5	#1	#2	#3	#4	#5
Day 27 (Day 18)	L	11	11	13	10	11	12	10	13	11	10	0	0	0	0	0	0	0	0	0	0	0	0	0	0	0
	W	14	17	16	17	13	13	14	16	11	12	0	0	0	0	0	0	0	0	0	0	0	0	0	0	0
	D	8	8	8	6.2	5.6	6	7	6.5	6	5.2	0	0	0	0	0	0	0	0	0	0	0	0	0	0	0
	tumor size	467.936	520.857	563.691	397.917	339.096	378.446	396.236	477.351	324.989	287.545	0	0	0	0	0	0	0	0	0	0	0	0	0	0	0
	Dsize	121.602	97.8348	82.3856	23.8758	20.0482	77.6299	42.2587	63.7292	76.8155	24.3307	0	0	0	0	0	0	0	0	0	0	0	0	0	0	0
	mean	457.899					372.913					0					0					0
2019-07-01		#1	#2	#3	#4	#5	#1	#2	#3	#4	#5	#1	#2	#3	#4	#5	#1	#2	#3	#4	#5	#1	#2	#3	#4	#5
Day 29 (Day 20)	L	12.4			12	11	12	12	14	11	10	0	0	0	0	0	0	0	0	0	0	0	0	0	0	0
	W	16			17	15	15	15	17	14	14	0	0	0	0	0	0	0	0	0	0	0	0	0	0	0
	D	8			6.6	6	6.3	7	7	6	5.8	0	0	0	0	0	0	0	0	0	0	0	0	0	0	0
	tumor size	546.537			474.039	387.771	426.834	464.495	549.517	373.594	341.53	0	0	0	0	0	0	0	0	0	0	0	0	0	0	0
	Dsize	78.6015			76.1219	48.6751	48.3876	68.2592	72.1657	48.6054	53.9858	0	0	0	0	0	0	0	0	0	0	0	0	0	0	0
	mean	469.449					431.194					0					0					0
2019-07-08		#1	#2	#3	#4	#5	#1	#2	#3	#4	#5	#1	#2	#3	#4	#5	#1	#2	#3	#4	#5	#1	#2	#3	#4	#5
Day 36 (Day 27)	L				14	12	13	12		13	11.5	0	0	0	0	0	0	0	0	0	0	0	0	0	0	0
	W				17	17	17	17		16	16	0	0	0	0	0	0	0	0	0	0	0	0	0	0	0
	D				7	6.2	6	7		6	6	0	0	0	0	0	0	0	0	0	0	0	0	0	0	0
	tumor size				549.517	450.369	461.669	497.182		446.927	413.061	0	0	0	0	0	0	0	0	0	0	0	0	0	0	0
	Dsize				75.4783	62.5988	34.8355	32.6867		73.3326	71.5303	0	0	0	0	0	0	0	0	0	0	0	0	0	0	0
	mean	499.943					454.71					0					0					0
2019-07-15		#1	#2	#3	#4	#5	#1	#2	#3	#4	#5	#1	#2	#3	#4	#5	#1	#2	#3	#4	#5	#1	#2	#3	#4	#5
Day 43 (Day 34)	L					14	15	14		15	13	0	0	0	0	0	0	0	0	0	0	0	0	0	0	0
	W					17	18	18		18	18	0	0	0	0	0	0	0	0	0	0	0	0	0	0	0
	D					7	6	7		6.7	7	0	0	0	0	0	0	0	0	0	0	0	0	0	0	0
	tumor size					549.517	520.643	566.922		571.134	540.281	0	0	0	0	0	0	0	0	0	0	0	0	0	0	0
	Dsize					99.1475	58.9741	69.7405		124.207	127.221	0	0	0	0	0	0	0	0	0	0	0	0	0	0	0
	mean	549.517					549.745					0					0					0
2019-07-22		#1	#2	#3	#4	#5	#1	#2	#3	#4	#5	#1	#2	#3	#4	#5	#1	#2	#3	#4	#5	#1	#2	#3	#4	#5
Day 50 (Day 41)	L											0	0	0	0	0	0	0	0	0	0	0	0	0	0	0
	W											0	0	0	0	0	0	0	0	0	0	0	0	0	0	0
	D											0	0	0	0	0	0	0	0	0	0	0	0	0	0	0
	tumor size											0	0	0	0	0	0	0	0	0	0	0	0	0	0	0
	Dsize											0	0	0	0	0	0	0	0	0	0	0	0	0	0	0
	mean	#DIV/0!										0					0					0
2019-07-29		#1	#2	#3	#4	#5	#1	#2	#3	#4	#5	#1	#2	#3	#4	#5	#1	#2	#3	#4	#5	#1	#2	#3	#4	#5
Day 57 (Day 48)	L											0	0	0	0	0	0	0	0	0	0	0	0	0	0	0
	W											0	0	0	0	0	0	0	0	0	0	0	0	0	0	0
	D											0	0	0	0	0	0	0	0	0	0	0	0	0	0	0
	tumor size											0	0	0	0	0	0	0	0	0	0	0	0	0	0	0
	Dsize											0	0	0	0	0	0	0	0	0	0	0	0	0	0	0
	mean	#DIV/0!										0					0					0
2019-08-05		#1	#2	#3	#4	#5	#1	#2	#3	#4	#5	#1	#2	#3	#4	#5	#1	#2	#3	#4	#5	#1	#2	#3	#4	#5
Day 64 (Day 55)	L											0	0	0	0	0	0	0	0	0	0	0	0	0	0	0
	W											0	0	0	0	0	0	0	0	0	0	0	0	0	0	0
	D											0	0	0	0	0	0	0	0	0	0	0	0	0	0	0
	tumor size											0	0	0	0	0	0	0	0	0	0	0	0	0	0	0
	Dsize											0	0	0	0	0	0	0	0	0	0	0	0	0	0	0
	mean	#DIV/0!										0					0					0
2019-08-12		#1	#2	#3	#4	#5	#1	#2	#3	#4	#5	#1	#2	#3	#4	#5	#1	#2	#3	#4	#5	#1	#2	#3	#4	#5
Day 71 (Day 62)	L											0	0	0	0	0	0	0	0	0	0	0	0	0	0	0
	W											0	0	0	0	0	0	0	0	0	0	0	0	0	0	0
	D											0	0	0	0	0	0	0	0	0	0	0	0	0	0	0
	tumor size											0	0	0	0	0	0	0	0	0	0	0	0	0	0	0
	Dsize											0	0	0	0	0	0	0	0	0	0	0	0	0	0	0
	mean	#DIV/0!										0					0					0
2019-08-19		#1	#2	#3	#4	#5	#1	#2	#3	#4	#5	#1	#2	#3	#4	#5	#1	#2	#3	#4	#5	#1	#2	#3	#4	#5
Day 78 (Day 69)	L											0	0	0	0	0	0	0	0	0	0	0	0	0	0	0
	W											0	0	0	0	0	0	0	0	0	0	0	0	0	0	0
	D											0	0	0	0	0	0	0	0	0	0	0	0	0	0	0
	tumor size											0	0	0	0	0	0	0	0	0	0	0	0	0	0	0
	Dsize											0	0	0	0	0	0	0	0	0	0	0	0	0	0	0
	mean	#DIV/0!										0					0					0
2019-08-26		#1	#2	#3	#4	#5	#1	#2	#3	#4	#5	#1	#2	#3	#4	#5	#1	#2	#3	#4	#5	#1	#2	#3	#4	#5
Day 85 (Day 76)	L											0	0	0	0	0	0	0	0	0	0	0	0	0	0	0
	W											0	0	0	0	0	0	0	0	0	0	0	0	0	0	0
	D											0	0	0	0	0	0	0	0	0	0	0	0	0	0	0
	tumor size											0	0	0	0	0	0	0	0	0	0	0	0	0	0	0
	Dsize											0	0	0	0	0	0	0	0	0	0	0	0	0	0	0
	mean	#DIV/0!										0					0					0
2019-09-02		#1	#2	#3	#4	#5	#1	#2	#3	#4	#5	#1	#2	#3	#4	#5	#1	#2	#3	#4	#5	#1	#2	#3	#4	#5
Day 92 (Day 83)	L											0	0	0	0	0	0	0	0	0	0	0	0	0	0	0
	W											0	0	0	0	0	0	0	0	0	0	0	0	0	0	0
	D											0	0	0	0	0	0	0	0	0	0	0	0	0	0	0
	tumor size											0	0	0	0	0	0	0	0	0	0	0	0	0	0	0
	Dsize											0	0	0	0	0	0	0	0	0	0	0	0	0	0	0
	mean	#DIV/0!										0					0					0
MCA 129 Tumor Growth
SKI in house strain mice with subcu MCA129 implant
Implant: 7/1/2020					DC101 7/8/2020
		6Gy					6Gy/DC101					20Gy					20Gy/DC101
	Mouse:	1	2	3	4	5	6	7	8	9	10	11	12	13	14	15	16	17	18	19	20
		Cage 1	Cage 1	Cage 1	Cage 1	Cage 1	Cage 2	Cage 2	Cage 2	Cage 2	Cage 2	Cage 3	Cage 3	Cage 3	Cage 3	Cage 3	Cage 4	Cage 4	Cage 4	Cage 4	Cage 4
2020-07-08		#1	#2	#3	#4	#5	#1	#2	#3	#4	#5	#1	#2	#3	#4	#5	#1	#2	#3	#4	#5
Day 7 (Day 0)	L	4.8	4.5	5	4	5	5	4.9	5.3	4.5	5	4.9	5	4.2	5	4.7	4.7	4.8	3.9	3.8	4.5
Irradiation	W	6	8	8.5	7	6	7	7	7.2	6.4	6.2	6.2	7	6.7	8.2	7.8	7.3	6.2	6.8	8	7.7
	D	3.3	3	3.2	3.1	3	3.1	3.3	3	3.2	3.3	3	3.4	3	3	3.2	3.4	3.3	3.2	3.2	3.4
	tumor size	84.4845	87.3337	102.073	77.1597	80.5757	90.0622	93.3371	92.5737	81.9244	88.4295	81.0176	96.8536	76.1238	95.1656	93.6553	94.9442	86.0797	76.5241	81.2872	94.6558
	Dsize
	mean	86.3254					89.2654					88.5632					86.6982
2020-07-10		#1	#2	#3	#4	#5	#1	#2	#3	#4	#5	#1	#2	#3	#4	#5	#1	#2	#3	#4	#5
Day 9 (Day 2)	L	6	5	5.6	5.5	5	5.5	5	6.5	4.5	5	5.5	5	4	5.5	4.8	4.5	4.5	5	4.5	4.5
	W	8	11	8.1	8	7.5	8.5	8.5	8	6.5	6	7.5	8	7	8	8.2	7.5	7	6	8	7.5
	D	3.6	3	4.2	3.5	3.6	3.3	3.2	3.6	3.2	3.2	3.5	3.3	3.2	3	3.2	3.3	3.1	3.2	3.4	3.3
	tumor size	123.061	108.848	133.401	113.543	105.099	111.774	102.073	129.633	82.6185	84.7369	109.672	101.502	79.0878	100.272	97.4495	91.2401	83.8319	84.7369	96.4882	91.2401
	Dsize	38.5766	21.5142	31.3277	36.3836	24.523	21.7114	8.73622	37.0597	0.694121	-3.69263	28.6549	4.64869	2.96401	5.10644	3.7942	-3.70409	-2.2478	8.21277	15.201	-3.41566
	mean	116.79					102.167					97.5968					89.5074
2020-07-13		#1	#2	#3	#4	#5	#1	#2	#3	#4	#5	#1	#2	#3	#4	#5	#1	#2	#3	#4	#5
Day 12 (Day 5)	L	6.6	6.2	5.8	6	5.5	5	5	6	5.5	5	6.4	5	4	5.5	5.2	3.5	4	4.5	4	4
	W	8.5	13	11	9	7.8	8	9	10	7.5	5	8.5	8.5	5.5	7	6.5	6	5	6	7	6.5
	D	4	3	4.3	4	3.6	3.1	3.4	3.7	3.3	3	3.4	3.4	3	3.2	3	3.1	2.9	3.1	3.2	3
	tumor size	147.258	136.519	162.966	142.492	114.541	96.5352	110.213	141.246	104.674	72.3115	126.682	107.169	66.1795	98.356	86.459	64.759	61.0901	77.1394	79.0878	72.4187
	Dsize	24.197	27.6711	29.5648	28.9485	9.44272	-15.2384	8.13947	11.6127	22.0558	-12.4254	17.0099	5.66708	-12.9083	-1.91603	-10.9905	-26.4811	-22.7418	-7.5975	-17.4004	-18.8215
	mean	140.755					104.996					96.9693					70.899
2020-07-15		#1	#2	#3	#4	#5	#1	#2	#3	#4	#5	#1	#2	#3	#4	#5	#1	#2	#3	#4	#5
Day 14 (Day 7)	L	6	6.1	6.2	6.2	6	5.5	6	5	6	4	5	4.5	3	4	3.5	3.5	3.5	4	3.5	3
	W	10	13	10.8	10	8	9.5	11	8	8	4	7	6.5	4.5	5.5	5.5	4	4.8	5	5.5	4.6
	D	4.4	3.3	5	4.2	4	3.3	4	3.4	3.5	3	3.2	3	2.6	2.8	2.7	2.6	2	2.2	2.7	2.5
	tumor size	162.205	146.43	190.745	159.993	133.696	118.097	157.57	103.94	120.326	54.6938	92.3558	78.5613	43.5588	62.7719	55.6799	45.172	40.8876	49.2407	55.6799	42.8142
	Dsize	14.9466	9.9106	27.7789	17.501	19.1545	21.5618	47.3575	-37.3056	15.6521	-17.6177	-34.3266	-28.6081	-22.6208	-35.5841	-30.7791	-19.587	-20.2025	-27.8987	-23.4079	-29.6045
	mean	158.614					110.926					66.5855					46.7589
2020-07-17		#1	#2	#3	#4	#5	#1	#2	#3	#4	#5	#1	#2	#3	#4	#5	#1	#2	#3	#4	#5
Day 16 (Day 9)	L	6.5	6.5	7.5	7	7	6	6.6	4	7	3	3	4	3	3	0	0	0	3	3	3
	W	10	14.5	11.5	10	8	10	12	6	9.8	4	4.6	5	4	4	0	0	0	4	5	4
	D	5.5	3.6	5.5	4	5	4	4	3	4.8	2.2	2.7	2.7	2.3	2.2	0	0	0	2	2	2
	tumor size	203.677	172.877	242.686	167.12	175.476	150.408	175.698	69.4191	191.074	35.9671	45.3414	57.8492	37.1977	35.9671	0	0	0	33.424	37.602	33.424
	Dsize	41.4728	26.4479	51.9417	7.12718	41.78	32.311	18.1276	-34.5214	70.7475	-18.7267	-47.0143	-20.7121	-6.36108	-26.8048	-55.6799	-45.172	-40.8876	-15.8167	-18.0779	-9.39016
	mean	192.367					124.513					35.2711					20.89
2020-07-20		#1	#2	#3	#4	#5	#1	#2	#3	#4	#5	#1	#2	#3	#4	#5	#1	#2	#3	#4	#5
Day 19 (Day 12)	L	8	7.3	9	8	8	7	8	3.5	8	3	3	3	0	0	0	0	0	0	0	0
	W	12	16	13	12	10	11	14	5	12	3	3	4	0	0	0	0	0	0	0	0
	D	6	4	6	5	6	5	4.5	2.8	6	1.8	2.7	2	0	0	0	0	0	0	0	0
	tumor size	277.676	214.501	314.245	240.653	250.68	209.808	238.382	54.351	277.676	26.0322	35.0088	33.424	0	0	0	0	0	0	0	0
	Dsize	73.9988	41.6238	71.5589	73.5328	75.204	59.4003	62.6846	-15.0681	86.6024	-9.93498	-10.3327	-24.4252	-37.1977	-35.9671	0	0	0	-33.424	-37.602	-33.424
	mean	259.551					161.25					13.6866					0
2020-07-22		#1	#2	#3	#4	#5	#1	#2	#3	#4	#5	#1	#2	#3	#4	#5	#1	#2	#3	#4	#5
Day 21 (Day 14)	L	9	9	11	9	9	8	10	3	9	0	0	0	0	0	0	0	0	0	0	0
	W	14	17	15	14	13	13	16	3	14	0	0	0	0	0	0	0	0	0	0	0
	D	6.2	5	6.3	5	7	6	5	2.4	7	0	0	0	0	0	0	0	0	0	0	0
	tumor size	335.327	309.307	403.377	282.015	353.977	289.675	323.458	32.2303	368.5	0	0	0	0	0	0	0	0	0	0	0
	Dsize	57.6511	94.8055	89.1322	41.3622	103.297	79.8664	85.0756	-22.1207	90.8233	-26.0322	-35.0088	-33.424	0	0	0	0	0	0	0	0
	mean	336.801					202.773					0					0
2020-07-24		#1	#2	#3	#4	#5	#1	#2	#3	#4	#5	#1	#2	#3	#4	#5	#1	#2	#3	#4	#5
Day 23 (Day 16)	L	10	11	12.6	10	11	9	11	0	10	0	0	0	0	0	0	0	0	0	0	0
	W	16	17	17	16	15	15	18	0	17	0	0	0	0	0	0	0	0	0	0	0
	D	6.7	5.3	7.5	5.2	7.2	6.2	5.2	0	7	0	0	0	0	0	0	0	0	0	0	0
	tumor size	410.901	373.046	542.746	334.24	448.506	347.383	377.339	0	438.69	0	0	0	0	0	0	0	0	0	0	0
	Dsize	75.5731	63.7397	139.368	52.225	94.5283	57.708	53.8813	-32.2303	70.1904	0	0	0	0	0	0	0	0	0	0	0
	mean	421.888					232.682					0					0
2020-07-27		#1	#2	#3	#4	#5	#1	#2	#3	#4	#5	#1	#2	#3	#4	#5	#1	#2	#3	#4	#5
Day 26 (Day 19)	L	13	13		12	14	10	13	0	14	0	0	0	0	0	0	0	0	0	0	0
	W	17	17		17	17	17	18	0	17	0	0	0	0	0	0	0	0	0	0	0
	D	7	6		6	7.2	6.6	6	0	7.2	0	0	0	0	0	0	0	0	0	0	0
	tumor size	524.057	461.669		438.332	562.258	418.546	475.614	0	562.258	0	0	0	0	0	0	0	0	0	0	0
	Dsize	113.156	88.6225		104.092	113.752	71.1634	98.2751	0	123.568	0	0	0	0	0	0	0	0	0	0	0
	mean	496.579					291.284					0					0
2020-07-29		#1	#2	#3	#4	#5	#1	#2	#3	#4	#5	#1	#2	#3	#4	#5	#1	#2	#3	#4	#5
Day 28 (Day 21)	L		15		14		13	15	0		0	0	0	0	0	0	0	0	0	0	0
	W		17		17		17	18	0		0	0	0	0	0	0	0	0	0	0	0
	D		7		7		7	6.6	0		0	0	0	0	0	0	0	0	0	0	0
	tumor size		573.672		549.517		524.057	564.03	0		0	0	0	0	0	0	0	0	0	0	0
	Dsize		112.003		111.185		105.511	88.4155	0		0	0	0	0	0	0	0	0	0	0	0
	mean	561.594					272.022					0					0
2020-08-05		#1	#2	#3	#4	#5	#1	#2	#3	#4	#5	#1	#2	#3	#4	#5	#1	#2	#3	#4	#5
Day 35 (Day 28)	L								0		0	0	0	0	0	0	0	0	0	0	0
	W								0		0	0	0	0	0	0	0	0	0	0	0
	D								0		0	0	0	0	0	0	0	0	0	0	0
	tumor size								0		0	0	0	0	0	0	0	0	0	0	0
	Dsize								0		0	0	0	0	0	0	0	0	0	0	0
	mean	#DIV/0!					0					0					0
2020-08-12		#1	#2	#3	#4	#5	#1	#2	#3	#4	#5	#1	#2	#3	#4	#5	#1	#2	#3	#4	#5
Day 42 (Day 35)	L								0		0	0	0	0	0	0	0	0	0	0	0
	W								0		0	0	0	0	0	0	0	0	0	0	0
	D								0		0	0	0	0	0	0	0	0	0	0	0
	tumor size								0		0	0	0	0	0	0	0	0	0	0	0
	Dsize								0		0	0	0	0	0	0	0	0	0	0	0
	mean	#DIV/0!					0					0					0
2020-08-19		#1	#2	#3	#4	#5	#1	#2	#3	#4	#5	#1	#2	#3	#4	#5	#1	#2	#3	#4	#5
Day 49 (Day 42)	L								0		0	0	0	0	0	0	0	0	0	0	0
	W								0		0	0	0	0	0	0	0	0	0	0	0
	D								0		0	0	0	0	0	0	0	0	0	0	0
	tumor size								0		0	0	0	0	0	0	0	0	0	0	0
	Dsize								0		0	0	0	0	0	0	0	0	0	0	0
	mean	#DIV/0!					0					0					0
2020-08-26		#1	#2	#3	#4	#5	#1	#2	#3	#4	#5	#1	#2	#3	#4	#5	#1	#2	#3	#4	#5
Day 56 (Day 49)	L								0		0	0	0	0	0	0	0	0	0	0	0
	W								0		0	0	0	0	0	0	0	0	0	0	0
	D								0		0	0	0	0	0	0	0	0	0	0	0
	tumor size								0		0	0	0	0	0	0	0	0	0	0	0
	Dsize								0		0	0	0	0	0	0	0	0	0	0	0
	mean	#DIV/0!					0					0					0
2020-09-02		#1	#2	#3	#4	#5	#1	#2	#3	#4	#5	#1	#2	#3	#4	#5	#1	#2	#3	#4	#5
Day 63 (Day 56)	L								0		0	0	0	0	0	0	0	0	0	0	0
	W								0		0	0	0	0	0	0	0	0	0	0	0
	D								0		0	0	0	0	0	0	0	0	0	0	0
	tumor size								0		0	0	0	0	0	0	0	0	0	0	0
	Dsize								0		0	0	0	0	0	0	0	0	0	0	0
	mean	#DIV/0!					0					0					0
MCA 129 Tumor Growth
SKI in house strain mice with subcu MCA129 implant
Implant: 7/29/2020					DC101 8/5/2020
		10Gy					10Gy/DC101					13.5Gy					13.5Gy/DC101					18Gy					18Gy/DC101
	Mouse:	1	2	3	4	5	6	7	8	9	10	11	12	13	14	15	16	17	18	19	20	11	12	13	14	15	16	17	18	19	20
		Cage 1	Cage 1	Cage 1	Cage 1	Cage 1	Cage 2	Cage 2	Cage 2	Cage 2	Cage 2	Cage 3	Cage 3	Cage 3	Cage 3	Cage 3	Cage 4	Cage 4	Cage 4	Cage 4	Cage 4	Cage 5	Cage 5	Cage 5	Cage 5	Cage 5	Cage 6	Cage 6	Cage 6	Cage 6	Cage 6
2020-08-05		#1	#2	#3	#4	#5	#1	#2	#3	#4	#5	#1	#2	#3	#4	#5	#1	#2	#3	#4	#5	#1	#2	#3	#4	#5	#1	#2	#3	#4	#5
Day 7 (Day 0)	L	4.8	5	5.5	4.5	4.5	5.2	4.2	5	5.5	5	4.5	4.8	4.3	4.3	4.4	4.4	4.1	4.2	5.2	5	5	4.3	4	5.5	4.5	4.8	5	4.5	4.5	4.6
Irradiation	W	5	6	8.7	5.8	7.2	5.6	5	7	6.6	5.7	7	6	5.5	7.5	7.2	6	5.4	5.4	6	8	6.2	6.2	6	6	5.3	6	6	6	6.2	7.5
	D	3	3	3	2.8	2.9	3.1	2.8	3	3.2	3	3	3.2	3	2.9	3	3.2	3.2	3	3.3	3	3.3	3.1	3.2	3	3	2.9	3.3	3.3	3	3.2
	tumor size	70.5037	80.5757	104.608	69.9225	80.664	81.4007	61.4166	87.738	95.1601	78.2231	81.6871	82.5095	69.4756	79.7444	81.5912	77.8583	69.922	67.6836	89	94.005	88.4295	76.168	72.9251	85.577	70.0631	76.4117	86.7738	80.926	76.5763	90.4414
	Dsize
	mean	81.2548					80.7877					79.0016					79.6938					78.6325					82.2259
2020-08-07		#1	#2	#3	#4	#5	#1	#2	#3	#4	#5	#1	#2	#3	#4	#5	#1	#2	#3	#4	#5	#1	#2	#3	#4	#5	#1	#2	#3	#4	#5
Day 9 (Day 2)	L	5	5	5.5	5.5	5.5	6	4	5.5	5.5	5.2	5.5	4.5	4.2	6.5	5	5	5	4.5	5	5.4	4.6	4.5	5	4.5	5	4	4.5	5.3	4.5	5
	W	7.2	6	11	7.5	9	6.5	4.5	7	8	7.4	9.3	7	5	9	8.5	5.5	5.3	6	6.6	11	6	8.5	6	6	6	5.5	5	6	8.5	8.5
	D	3.4	3.1	3.2	3.1	3.3	3.4	2.6	3.3	3.3	3.4	3.7	3.2	2.8	3.2	3.3	3.2	3.2	3.2	3.6	3	3.3	3.5	3.4	2.8	3.1	3	3.3	3.2	3.2	3.2
	tumor size	98.3437	82.6711	123.177	99.5519	115.024	104.529	52.8461	100.788	108.33	102.491	128.223	85.9474	61.4166	125.474	104.637	80.5104	78.7321	79.0465	97.9631	115.132	82.1293	101.696	88.7825	71.2459	82.6711	66.1795	72.707	87.9627	94.7013	102.073
	Dsize	27.8399	2.09535	18.5689	29.6294	34.3601	23.1282	-8.57055	13.0496	13.1695	24.2674	46.5357	3.4379	-8.05897	45.7297	23.0453	2.65211	8.81013	11.3629	8.96306	21.1269	-6.30027	25.5283	15.8574	-14.3311	12.608	-10.2321	-14.0669	7.0367	18.125	11.6319
	mean	103.754					93.7965					101.139					90.2768					85.305					84.7248
2020-08-10		#1	#2	#3	#4	#5	#1	#2	#3	#4	#5	#1	#2	#3	#4	#5	#1	#2	#3	#4	#5	#1	#2	#3	#4	#5	#1	#2	#3	#4	#5
Day 12 (Day 5)	L	6	4	6	6.5	6	6.4	4.2	5.5	6.5	6.1	6.5	5.5	4	7	5.8	4	5.1	5.4	4.5	6	4	5.5	4	4	6.2	4	4	4	4	5
	W	8.5	5.8	11.6	8.5	9.2	7	4.5	7.5	9.4	7.4	9.7	8.5	4	10	10	4.6	5.5	8.6	6.5	11	5.4	8.5	6	5	7	6	5.5	4.5	7.5	8
	D	3.6	3	3.5	3.8	3.5	3.5	2.6	3.6	3.5	3.6	4.2	3.4	2.2	3.4	3.6	3.2	3	3.4	3.4	3.3	3.1	3.6	3.2	2.2	4.2	2.2	3	3.1	3.2	3.1
	tumor size	127.14	68.1536	144.705	139.974	129.496	116.292	54.5063	112.126	138.165	119.113	162.702	114.499	43.2546	146.23	134.902	62.5425	77.5541	113.74	86.5629	134.478	67.1421	119.856	72.9251	49.2407	131.304	54.2455	66.1795	60.2929	81.8547	96.5352
	Dsize	28.7968	-14.5174	21.5286	40.4222	14.4716	11.763	1.66021	11.3388	29.8352	16.6221	34.4796	28.5514	-18.162	20.7559	30.2655	-17.9678	-1.17796	34.693	-11.4002	19.3462	-14.9871	18.1601	-15.8574	-22.0052	48.6334	-11.934	-6.52747	-27.6699	-12.8466	-5.53814
	mean	121.894					108.04					120.318					94.9755					88.0938					71.8215
2020-08-12		#1	#2	#3	#4	#5	#1	#2	#3	#4	#5	#1	#2	#3	#4	#5	#1	#2	#3	#4	#5	#1	#2	#3	#4	#5	#1	#2	#3	#4	#5
Day 14 (Day 7)	L	7	3.5	7	7.5	7	6.5	4	6	8	6	8.5	7	3.5	8	6.5	3	4.5	5.7	4	6.2	3.5	6.5	3	3	6.5	4	3	3	4	5
	W	10	4	13	11	7.5	9	4.5	7.5	12	8	10	8.5	3.5	10	12	3	5.5	10	5	12	5	10	4	3	9.2	5	3	3	6	8
	D	4	2.4	4	4.5	4	3.6	2.5	4	4.2	4	4.6	3.5	2.2	3.6	4.2	2.5	2.8	3.8	2.8	4	2.4	4.3	2.8	1.5	4.8	2.2	2.2	1.6	3.2	2.9
	tumor size	167.12	42.5396	190.099	202.315	142.278	138.202	51.2755	128.921	208.831	133.696	212.156	137.379	36.7164	167.12	180.887	33.1782	67.8599	139.224	59.4834	168.023	48.2961	168.426	42.9737	22.5612	175.5	49.2407	30.265	23.7486	72.9251	91.443
	Dsize	39.9795	-25.614	45.3937	62.341	12.7822	21.9103	-3.23081	16.7947	70.6662	14.5834	49.4532	22.8804	-6.53814	20.89	45.9851	-29.3643	-9.69427	25.4842	-27.0795	33.5453	-18.846	48.5692	-29.9514	-26.6795	44.196	-5.00479	-35.9145	-36.5442	-8.9296	-5.09214
	mean	148.87					132.185					146.852					93.5537					91.5514					53.5245
2020-08-14		#1	#2	#3	#4	#5	#1	#2	#3	#4	#5	#1	#2	#3	#4	#5	#1	#2	#3	#4	#5	#1	#2	#3	#4	#5	#1	#2	#3	#4	#5
Day 16 (Day 9)	L	8	3.5	8	9	8	7	4	7	9	7	9	7.5	3	8.5	8	3	4	7	4	8	3	7	3	0	8	4	0	0	4	5
	W	12	3.5	14	13	9	10	4	8.5	14	10	12	9	3.5	11	13	3	5	11	4	13	4	12	3	0	11	4	0	0	5	7
	D	4.3	2.2	4.7	5	4.4	4	2	4	4.8	4.5	5	3.8	2	4	4.6	2.2	2.3	4	2.5	4.3	2.4	4.6	2.2	0	5	2	0	0	3	2.4
	tumor size	212.923	36.7164	247.112	271.57	185.55	167.12	40.1088	152.979	272.682	183.638	260.322	158.373	30.9664	199.477	234.229	30.265	51.0234	175.476	47.7486	221.55	38.402	205.218	30.265	0	229.79	40.1088	0	0	62.67	73.115
	Dsize	45.8033	-5.82319	57.0133	69.2549	43.2722	28.9179	-11.1667	24.0579	63.8512	49.9417	48.166	20.9937	-5.75009	32.3573	53.342	-2.91321	-16.8365	36.2522	-11.7348	53.5262	-9.8941	36.7921	-12.7087	-22.5612	54.2895	-9.13191	-30.265	-23.7486	-10.2551	-18.328
	mean	190.774					163.306					176.673					105.213					100.735					35.1788
2020-08-17		#1	#2	#3	#4	#5	#1	#2	#3	#4	#5	#1	#2	#3	#4	#5	#1	#2	#3	#4	#5	#1	#2	#3	#4	#5	#1	#2	#3	#4	#5
Day 19 (Day 12)	L	9	3	8.8	11	9	8	3.5	8	10	9	11	8	3	10	10	0	4	8	3.5	10	3	8	0	0	10	0	0	0	4	4
	W	14	3	16	16	10	12	3.5	10	16	12	14	10	3.5	12	15	0	4	13	3.5	15	3.5	13	0	0	13	0	0	0	4	6
	D	5.3	2	5.8	6	4.7	5	1.7	4.5	5.2	5.5	5.3	4	1.8	5	5	0	2	4.5	2	5	2	4.8	0	0	5.5	0	0	0	2.4	2.4
	tumor size	295.767	28.2015	334.502	401.088	223.708	240.653	30.0024	200.544	334.24	280.951	337.632	182.313	28.5413	278.533	313.35	0	40.1088	230.036	34.1203	313.35	30.9664	242.518	0	0	314.449	0	0	0	46.2794	58.2225
	Dsize	82.8437	-8.51495	87.3899	129.518	38.158	73.5328	-10.1064	47.5649	61.5579	97.3131	77.3105	23.9398	-2.42508	79.0561	79.1209	-30.265	-10.9146	54.5598	-13.6282	91.8004	-7.43569	37.3006	-30.265	0	84.6595	-40.1088	0	0	-16.3906	-14.8925
	mean	256.653					217.278					228.074					123.523					117.587					20.9004
2020-08-19		#1	#2	#3	#4	#5	#1	#2	#3	#4	#5	#1	#2	#3	#4	#5	#1	#2	#3	#4	#5	#1	#2	#3	#4	#5	#1	#2	#3	#4	#5
Day 21 (Day 14)	L	11	0	10	13	10	10	0	9	12	11	13	9	0	12	12	0	0	10	0	12	0	10	0	0	12	0	0	0	3	3.5
	W	16	0	17	18	12	14	0	12	18	14	14	12	0	14	17	0	0	15	0	17	0	15	0	0	15	0	0	0	3	3.5
	D	6	0	7.2	7	5.6	6	0	5.5	6	6	6.3	5	0	5.5	6.6	0	0	5	0	6	0	5.2	0	0	6.4	0	0	0	2	2
	tumor size	401.088	0	448.585	540.281	305.176	350.952	0	280.951	451.224	373.594	431.576	260.322	0	367.664	474.039	0	0	313.35	0	438.332	0	323.726	0	0	432.31	0	0	0	0	0
	Dsize	105.321	-28.2015	114.083	139.193	81.4676	110.299	-30.0024	80.4068	116.984	92.6433	93.9441	78.0088	-28.5413	89.1307	160.689	0	-40.1088	83.3142	-34.1203	124.982	-30.9664	81.2075	0	0	117.861	0	0	0	-46.2794	-58.2225
	mean	339.026					291.344					306.72					150.336					151.207					0
2020-08-21		#1	#2	#3	#4	#5	#1	#2	#3	#4	#5	#1	#2	#3	#4	#5	#1	#2	#3	#4	#5	#1	#2	#3	#4	#5	#1	#2	#3	#4	#5
Day 23 (Day 16)	L	13	0	13		11	12	0	10	14	13	15	11	0	14	14	0	0	12	0	14	0	12	0	0	14	0	0	0	0	0
	W	17	0	18		14	15	0	14	18	16	15.5	14	0	16	18	0	0	17	0	18	0	17	0	0	17	0	0	0	0	0
	D	7	0	7.2		6	6.5	0	6	7	6.6	6.8	6	0	6.2	7	0	0	6	0	7	0	6.2	0	0	7	0	0	0	0	0
	tumor size	524.057	0	552.808		373.594	437.755	0	350.952	566.922	483.334	531.267	373.594	0	480.862	566.922	0	0	438.332	0	566.922	0	450.369	0	0	549.517	0	0	0	0	0
	Dsize	122.969	0	104.223		68.4184	86.8026	0	70.0012	115.698	109.74	99.6908	113.273	0	113.198	92.8838	0	0	124.982	0	128.591	0	126.644	0	0	117.207	0	0	0	0	0
	mean	362.615					367.793					390.529					201.051					199.977					0
2020-08-24		#1	#2	#3	#4	#5	#1	#2	#3	#4	#5	#1	#2	#3	#4	#5	#1	#2	#3	#4	#5	#1	#2	#3	#4	#5	#1	#2	#3	#4	#5
Day 26 (Day 19)	L		0			14	14	0	12		15		13	0	16		0	0	14	0		0	14	0	0		0	0	0	0	0
	W		0			17	16	0	16		18		16	0	18		0	0	18	0		0	17	0	0		0	0	0	0	0
	D		0			6.6	7	0	6.4		6.6		6.3	0	6.5		0	0	7	0		0	7	0	0		0	0	0	0	0
	tumor size		0			523.628	531.171	0	447.726		564.03		465.285	0	579.349		0	0	566.922	0		0	549.517	0	0		0	0	0	0	0
	Dsize		0			150.034	93.416	0	96.7741		80.6964		91.6907	0	98.4869		0	0	128.591	0		0	99.1475	0	0		0	0	0	0	0
	mean	261.814					385.732					348.211					141.731					137.379					0
2020-08-27		#1	#2	#3	#4	#5	#1	#2	#3	#4	#5	#1	#2	#3	#4	#5	#1	#2	#3	#4	#5	#1	#2	#3	#4	#5	#1	#2	#3	#4	#5
Day 29 (Day 22)	L		0					0	14				15	0			0	0		0		0		0	0		0	0	0	0	0
	W		0					0	17				18	0			0	0		0		0		0	0		0	0	0	0	0
	D		0					0	7.2				6.7	0			0	0		0		0		0	0		0	0	0	0	0
	tumor size		0					0	562.258				571.134	0			0	0		0		0		0	0		0	0	0	0	0
	Dsize		0					0	114.532				105.849	0			0	0		0		0		0	0		0	0	0	0	0
	mean	0					281.129					285.567					0					0					0
2020-09-03		#1	#2	#3	#4	#5	#1	#2	#3	#4	#5	#1	#2	#3	#4	#5	#1	#2	#3	#4	#5	#1	#2	#3	#4	#5	#1	#2	#3	#4	#5
Day 36 (Day 29)	L		0					0						0			0	0		0		0		0	0		0	0	0	0	0
	W		0					0						0			0	0		0		0		0	0		0	0	0	0	0
	D		0					0						0			0	0		0		0		0	0		0	0	0	0	0
	tumor size		0					0						0			0	0		0		0		0	0		0	0	0	0	0
	Dsize		0					0						0			0	0		0		0		0	0		0	0	0	0	0
	mean	0					0					0					0					0					0
MCA 129 Tumor Growth
SKI in house strain mice with subcu MCA129 implant
Implant:
2013-07-29		0 Gy					6 Gy				18 Gy					30 Gy
	Mouse:	1	2	3	4	5	7	8	9	10	11	12	13	14	15	16	17	18	19
		Cage 1	Cage 1	Cage 1	Cage 2	Cage 2	Cage 3	Cage 3	Cage 3	Cage 3	Cage 4	Cage 4	Cage 4	Cage 5	Cage 5	Cage 6	Cage 6	Cage 6	Cage 6
2013-08-06		#1	#2	#3	#1	#2	#1	#2	#3	#4	#1	#2	#3	#1	#2	#1	#2	#3	#4
Day8 (Day -1)	L	8.3	9.2	7.2	9.4	9.5	7.8	8.5	9.8	9.7	6	9	9.3	6	6	7	6.5	8.1	6.4
	W	5	3.8	4.5	4.5	4.3	4.2	4.6	4.3	4	4.5	4.5	4	5	4.5	4.8	5.8	5.2	4.4
	D	4	3	4	3.7	3.4	4	3.5	3.5	3.3	3	4	3.4	4	4	3.5	3.6	3.5	3.8
	tumor size	120.268	82.1604	103.465	111.46	101.212	102.653	103.33	105.036	94.4031	75.204	116.029	94.9282	100.272	93.3567	96.3398	106.988	109.986	91.8656
	Dsize
	mean	103.713					mean	101.356			mean	95.958				mean	101.295
	Mouse:	1	2	3	4	5	7	8	9	10	11	12	13	14	15	16	17	18	19
		Cage 1	Cage 1	Cage 1	Cage 2	Cage 2	Cage 3	Cage 3	Cage 3	Cage 3	Cage 4	Cage 4	Cage 4	Cage 5	Cage 5	Cage 6	Cage 6	Cage 6	Cage 6
2013-08-07		#1	#2	#3	#1	#2	#1	#2	#3	#4	#1	#2	#3	#1	#2	#1	#2	#3	#4
Day9 (Day 0)	L	8.5	9.4	7.4	9.4	9.6	8	8.7	10	9.9	6.2	9.2	9.5	6.2	6.2	7.2	6.7	8.3	6.6
Irradiation	W	5.2	4	4.6	4.8	4.5	4.3	4.7	4.5	4.2	4.6	4.7	4.2	5.2	4.6	5	6	5.4	4.5
	D	4.1	3.1	4.1	3.8	3.5	4.1	3.6	3.6	3.4	3.2	4.2	3.5	4.1	4.1	3.6	3.7	3.6	3.9
	tumor size	127.607	88.5432	108.652	119.391	107.678	107.792	108.533	112.183	101.255	81.7074	125.761	101.766	106.89	98.3641	102.811	113.677	116.901	96.7875
	Dsize	7.33895	6.38284	5.1865	7.93051	6.4664	5.13894	5.20265	7.14642	6.85153	6.50336	9.732	6.83772	6.61795	5.00745	6.47077	6.68893	6.91507	4.92191
	mean	110.374					mean	107.441			mean	102.898				mean	107.544
	Mouse:	1	2	3	4	5	7	8	9	10	11	12	13	14	15	16	17	18	19
		Cage 1	Cage 1	Cage 1	Cage 2	Cage 2	Cage 3	Cage 3	Cage 3	Cage 3	Cage 4	Cage 4	Cage 4	Cage 5	Cage 5	Cage 6	Cage 6	Cage 6	Cage 6
2013-08-08		#1	#2	#3	#1	#2	#1	#2	#3	#4	#1	#2	#3	#1	#2	#1	#2	#3	#4
Day10 (Day 1)	L	8.8	9.7	7.8	9	9.6	8.2	8.6	10.2	10	6.2	9.3	9.8	6.4	6.2	6.8	6.6	8	6.4
	W	5.3	4.3	4.8	5.2	4.6	4.6	4.6	4.8	4.3	4.6	4.8	4.4	5.3	4.7	4.9	5.9	5.2	4.6
	D	4	3.3	4	4	3.8	3.5	3.4	3.8	3.4	3	4.1	3.3	3.9	4	3.3	3.6	3.3	3.8
	tumor size	129.19	99.7235	113.078	128.921	116.85	101.518	101.559	124.039	103.529	77.7108	126.045	101.916	106.288	98.0512	91.8792	109.135	104.283	94.7435
	Dsize	1.58284	11.1803	4.42595	9.53061	9.17185	-6.27469	-6.97402	11.8558	2.27476	-3.99656	0.284178	0.150583	-0.601632	-0.312929	-10.9313	-4.54272	-12.618	-2.04406
	mean	117.553					mean	107.661			mean	102.002				mean	100.01
	Mouse:	1	2	3	4	5	7	8	9	10	11	12	13	14	15	16	17	18	19
		Cage 1	Cage 1	Cage 1	Cage 2	Cage 2	Cage 3	Cage 3	Cage 3	Cage 3	Cage 4	Cage 4	Cage 4	Cage 5	Cage 5	Cage 6	Cage 6	Cage 6	Cage 6
2013-08-09		#1	#2	#3	#1	#2	#1	#2	#3	#4	#1	#2	#3	#1	#2	#1	#2	#3	#4
Day11 (Day 2)	L	9	10	8	8.6	9.8	8.4	8.6	10.4	10.2	6	9.4	10	6.6	6.2	6.3	6.5	7.7	6.2
	W	5.4	4.6	4.8	5.7	4.8	5.2	4.6	5.2	4.5	4.4	4.8	4.6	5.3	4.8	4.8	5.8	5	4.6
	D	4	3.5	3.9	4.3	4	3.7	3.2	4	3.4	2.8	4	3	3.7	3.8	3	3.5	3	3.6
	tumor size	132.424	111.49	112.401	142.043	126.796	117.092	96.7503	138.334	108.069	70.1904	124.293	98.278	103.989	95.7733	80.6443	104.675	92.2087	89.3674
	Dsize	3.23421	11.7667	-0.677113	13.1214	9.94526	15.5745	-4.80837	14.2958	4.53997	-7.5204	-1.75201	-3.63851	-2.29951	-2.2779	-11.2349	-4.45978	-12.0742	-5.37607
	mean	125.031					mean	115.062			mean	98.5047				mean	91.7238
	Mouse:	1	2	3	4	5	7	8	9	10	11	12	13	14	15	16	17	18	19
		Cage 1	Cage 1	Cage 1	Cage 2	Cage 2	Cage 3	Cage 3	Cage 3	Cage 3	Cage 4	Cage 4	Cage 4	Cage 5	Cage 5	Cage 6	Cage 6	Cage 6	Cage 6
2013-08-10		#1	#2	#3	#1	#2	#1	#2	#3	#4	#1	#2	#3	#1	#2	#1	#2	#3	#4
Day12 (Day 3)	L	9.4	10.5	8	8.3	10	8.4	8.3	10.8	10.5	5.8	9.4	10	6.6	6	6	6.4	7.5	6
	W	5.4	5	4.8	6	5	5.4	4.6	5.3	4.8	4.2	4.7	4.8	5.4	4.6	4.6	5.7	5	4.7
	D	3.9	3.5	3.8	4.4	4.1	3.6	3.1	4.1	3.3	2.6	4	2.8	3.6	3.7	2.8	3.4	2.8	3.4
	tumor size	132.689	121.217	110.178	146.869	134.527	117.629	92.7187	145.62	112.078	63.0042	122.376	95.7142	103.087	89.5085	72.2856	100.298	86.0176	85.2312
	Dsize	0.264377	9.7267	-2.22232	4.82642	7.73166	0.537236	-4.03155	7.28583	4.00882	-7.18616	-1.91705	-2.56377	-0.901484	-6.26477	-8.35865	-4.37689	-6.19108	-4.13622
	mean	129.096					mean	117.012			mean	94.7381				mean	85.9581
	Mouse:	1	2	3	4	5	7	8	9	10	11	12	13	14	15	16	17	18	19
		Cage 1	Cage 1	Cage 1	Cage 2	Cage 2	Cage 3	Cage 3	Cage 3	Cage 3	Cage 4	Cage 4	Cage 4	Cage 5	Cage 5	Cage 6	Cage 6	Cage 6	Cage 6
2013-08-11		#1	#2	#3	#1	#2	#1	#2	#3	#4	#1	#2	#3	#1	#2	#1	#2	#3	#4
Day13 (Day 4)	L	9.8	11	7	8	10.2	8.4	8.4	11.2	10.8	5.4	9.4	9	6.6	5.6	5.4	6	7	5.7
	W	5.4	5.4	4.4	6.4	5.2	5.6	4.6	5.4	5	4	4.6	4	5.4	4.4	4.2	5.3	4	4.2
	D	3.9	3.5	3.5	4.4	4.2	3.6	3.2	4.2	3.2	2.4	4	2.4	3.5	3.3	2.4	3	2.4	3
	tumor size	135.438	130.946	90.6822	150.195	142.458	120.6	95.6669	153.069	113.993	55.0646	120.438	70.3206	100.87	76.6289	56.8542	83.6184	62.8571	69.7823
	Dsize	2.74926	9.72868	-19.4962	3.32567	7.93064	2.97044	2.94822	7.4488	1.91521	-7.93962	-1.93835	-25.3936	-2.21693	-12.8796	-15.4314	-16.6794	-23.1606	-15.4489
	mean	129.944					mean	120.832			mean	84.6645				mean	68.278
	Mouse:	1	2	3	4	5	7	8	9	10	11	12	13	14	15	16	17	18	19
		Cage 1	Cage 1	Cage 1	Cage 2	Cage 2	Cage 3	Cage 3	Cage 3	Cage 3	Cage 4	Cage 4	Cage 4	Cage 5	Cage 5	Cage 6	Cage 6	Cage 6	Cage 6
2013-08-12		#1	#2	#3	#1	#2	#1	#2	#3	#4	#1	#2	#3	#1	#2	#1	#2	#3	#4
Day14 (Day 5)	L	9.8	11.5	6	8.5	10.8	8.6	8.4	11.5	10.8	5	9.4	8	6.6	5	5	5	6	5
	W	5.5	5.7	4	6.7	5.6	5.6	4.8	5.4	5.1	3.5	4.5	3.5	5.2	4	3.8	5	4.5	3.8
	D	4	3.7	3	4.5	4.3	3.6	3.5	4.2	3.3	2	3.9	2	3.5	3	2	2.5	2	2.5
	tumor size	140.017	145.451	69.4191	163.053	157.471	122.084	105.916	154.934	118.658	41.78	116.165	51.9929	98.4042	62.67	44.1011	62.67	54.1469	52.6872
	Dsize	4.57905	14.5057	-21.2632	12.8587	15.0128	1.48411	10.2491	1.86543	4.66438	-13.2846	-4.27298	-18.3277	-2.46621	-13.9589	-12.7531	-20.9484	-8.71019	-17.0951
	mean	135.082					mean	125.398			mean	74.2024				mean	53.4013
	Mouse:	1	2	3	4	5	7	8	9	10	11	12	13	14	15	16	17	18	19
		Cage 1	Cage 1	Cage 1	Cage 2	Cage 2	Cage 3	Cage 3	Cage 3	Cage 3	Cage 4	Cage 4	Cage 4	Cage 5	Cage 5	Cage 6	Cage 6	Cage 6	Cage 6
2013-08-13		#1	#2	#3	#1	#2	#1	#2	#3	#4	#1	#2	#3	#1	#2	#1	#2	#3	#4
Day15 (Day 6)	L	9.8	12	5	9	11.6	8.8	8.4	11.8	10.8	4.4	9.4	7	6.6	4.5	3.5	4	5	4
	W	5.6	6	3.5	7	6	6	5	5.4	5.2	3	4.5	3	4.7	3.5	3.4	4	3	3.4
	D	4	4	2.4	4.5	4.4	3.6	3.8	4.2	3.4	1.5	3.8	1.5	3.5	2.6	1.7	2	1.5	2
	tumor size	141.828	164.081	48.2961	173.336	174.473	129.482	116.304	156.748	123.366	27.8846	113.826	34.3323	91.9471	48.4214	29.484	40.1088	29.6858	36.2686
	Dsize	1.81091	18.6301	-21.1229	10.2827	17.0026	7.39769	10.3878	1.81313	4.70776	-13.8954	-2.33912	-17.6606	-6.45714	-14.2486	-14.6171	-22.5612	-24.4611	-16.4186
	mean	140.403					mean	131.475			mean	63.2822				mean	33.8868
	Mouse:	1	2	3	4	5	7	8	9	10	11	12	13	14	15	16	17	18	19
		Cage 1	Cage 1	Cage 1	Cage 2	Cage 2	Cage 3	Cage 3	Cage 3	Cage 3	Cage 4	Cage 4	Cage 4	Cage 5	Cage 5	Cage 6	Cage 6	Cage 6	Cage 6
2013-08-14		#1	#2	#3	#1	#2	#1	#2	#3	#4	#1	#2	#3	#1	#2	#1	#2	#3	#4
Day16 (Day 7)	L	10.1	12.5	4	9.5	12.2	8.9	8.5	12	11.1	4	9.4	6	6.8	4	3	3.5	4	3.2
	W	5.8	6.2	3	7.3	6	6	5.4	5.5	5.2	2.8	4.7	2.8	4.8	3	2.8	3.5	2.8	3
	D	4.1	4.1	2	4.6	4.5	3.7	3.9	4.2	3.5	1.2	3.8	1.4	3.5	2	1.4	1.6	1.4	1.5
	tumor size	150.52	174.679	33.424	186.844	181.881	133.143	126.051	160.112	127.885	21.0571	117.556	28.9019	94.8268	33.424	20.4722	28.5659	23.9675	23.4402
	Dsize	8.69153	10.5974	-14.8721	13.5084	7.40776	3.66176	9.74734	3.36412	4.51921	-6.82751	3.7306	-5.43033	2.87971	-14.9974	-9.01185	-11.5429	-5.71834	-12.8284
	mean	145.47					mean	136.798			mean	59.1532				mean	24.1114
	Mouse:	1	2	3	4	5	7	8	9	10	11	12	13	14	15	16	17	18	19
		Cage 1	Cage 1	Cage 1	Cage 2	Cage 2	Cage 3	Cage 3	Cage 3	Cage 3	Cage 4	Cage 4	Cage 4	Cage 5	Cage 5	Cage 6	Cage 6	Cage 6	Cage 6
2013-08-15		#1	#2	#3	#1	#2	#1	#2	#3	#4	#1	#2	#3	#1	#2	#1	#2	#3	#4
Day17 (Day 8)	L	10.5	13	0	10	12.8	9	8.5	12.2	11.4	0	9.4	5	7.2	3.5	0	3	3	0
	W	6	6.4	0	7.6	6	6	5.8	5.6	5.2	0	5	2.6	5	2.5	0	3	2.6	0
	D	4.2	4.2	0	4.6	4.6	3.8	4	4.2	3.5	0	3.8	1.4	3.5	1.5	0	1.4	1.2	0
	tumor size	160.217	185.588	0	197.382	189.231	136.807	135.066	163.48	129.381	0	122.998	25.3465	100.591	21.9345	0	21.3417	17.2527	0
	Dsize	9.69766	10.9093	-33.424	10.5378	7.35022	3.66385	9.01464	3.36808	1.49603	-21.0571	5.44217	-3.5554	5.76457	-11.4895	-20.4722	-7.22418	-6.71477	-23.4402
	mean	146.484					mean	141.183			mean	54.1742				mean	9.64859
	Mouse:	1	2	3	4	5	7	8	9	10	11	12	13	14	15	16	17	18	19
		Cage 1	Cage 1	Cage 1	Cage 2	Cage 2	Cage 3	Cage 3	Cage 3	Cage 3	Cage 4	Cage 4	Cage 4	Cage 5	Cage 5	Cage 6	Cage 6	Cage 6	Cage 6
2013-08-16		#1	#2	#3	#1	#2	#1	#2	#3	#4	#1	#2	#3	#1	#2	#1	#2	#3	#4
Day18 (Day 9)	L	11	13.4	0	11	13.4	9.1	8.7	12.4	11.8	0	9.4	4.5	7.4	0	0	0	0	0
	W	6.3	6.6	0	7.8	6	6.1	6	5.6	5.4	0	5.1	2.6	5.1	0	0	0	0	0
	D	4.5	4.5	0	5	5	3.9	4.2	4.3	3.6	0	3.9	1.4	3.6	0	0	0	0	0
	tumor size	179.299	203.603	0	225.928	206.503	142.067	145.394	167.827	138.231	0	127.36	24.1538	105.771	0	0	0	0	0
	Dsize	19.0822	18.0151	0	28.5457	17.2715	5.25938	10.3286	4.34763	8.84992	0	4.36194	-1.19278	5.18005	-21.9345	0	-21.3417	-17.2527	0
	mean	163.067					mean	148.38			mean	51.4571				mean	0
	Mouse:	1	2	3	4	5	7	8	9	10	11	12	13	14	15	16	17	18	19
		Cage 1	Cage 1	Cage 1	Cage 2	Cage 2	Cage 3	Cage 3	Cage 3	Cage 3	Cage 4	Cage 4	Cage 4	Cage 5	Cage 5	Cage 6	Cage 6	Cage 6	Cage 6
2013-08-17		#1	#2	#3	#1	#2	#1	#2	#3	#4	#1	#2	#3	#1	#2	#1	#2	#3	#4
Day19 (Day 10)	L	11.6	13.7	0	12	14	9.1	8.8	12.6	12.2	0	9.4	4	7.4	0	0	0	0	0
	W	6.5	6.8	0	8	6	6.2	6.2	5.6	5.6	0	5.2	2.6	5.2	0	0	0	0	0
	D	4.8	4.8	0	5.4	5.4	4	4.4	4.4	3.7	0	4	1.4	3.6	0	0	0	0	0
	tumor size	198.092	221.534	0	255.812	223.836	146.563	155.101	172.184	147.367	0	131.755	22.8119	107.18	0	0	0	0	0
	Dsize	18.7925	17.9304	0	29.884	17.3327	4.49672	9.70674	4.35643	9.13646	0	4.39483	-1.34188	1.40824	0	0	0	0	0
	mean	179.855					mean	155.304			mean	52.3494				mean	0
	Mouse:	1	2	3	4	5	7	8	9	10	11	12	13	14	15	16	17	18	19
		Cage 1	Cage 1	Cage 1	Cage 2	Cage 2	Cage 3	Cage 3	Cage 3	Cage 3	Cage 4	Cage 4	Cage 4	Cage 5	Cage 5	Cage 6	Cage 6	Cage 6	Cage 6
2013-08-18		#1	#2	#3	#1	#2	#1	#2	#3	#4	#1	#2	#3	#1	#2	#1	#2	#3	#4
Day20 (Day 11)	L	12.2	14	0	13	14.6	9.4	9	13	12.8	0	9.6	3.5	7.6	0	0	0	0	0
	W	6.8	7	0	8.2	6	6.3	6.4	6	6	0	5.4	2.6	5.3	0	0	0	0	0
	D	5	5	0	5.8	5.8	4.2	4.6	4.6	4	0	4.2	1.4	3.6	0	0	0	0	0
	tumor size	216.629	236.218	0	287.019	241.223	156.659	166.05	190.559	168.879	0	142.136	21.2911	110.153	0	0	0	0	0
	Dsize	18.5374	14.6839	0	31.2073	17.387	10.0952	10.9493	18.3754	21.512	0	10.3803	-1.52079	2.97372	0	0	0	0	0
	mean	196.218					mean	170.537			mean	54.716				mean	0
	Mouse:	1	2	3	4	5	7	8	9	10	11	12	13	14	15	16	17	18	19
		Cage 1	Cage 1	Cage 1	Cage 2	Cage 2	Cage 3	Cage 3	Cage 3	Cage 3	Cage 4	Cage 4	Cage 4	Cage 5	Cage 5	Cage 6	Cage 6	Cage 6	Cage 6
2013-08-19		#1	#2	#3	#1	#2	#1	#2	#3	#4	#1	#2	#3	#1	#2	#1	#2	#3	#4
Day21 (Day 12)	L	13	14.6	0	14	15	9.7	9.3	13.5	13.3	0	9.8	0	8	0	0	0	0	0
	W	7.2	7.4	0	8.8	6.5	6.4	6.6	6.5	6.5	0	5.6	0	5.4	0	0	0	0	0
	D	5.4	5.4	0	6.3	6.2	4.4	4.8	4.8	4.3	0	4.5	0	3.8	0	0	0	0	0
	tumor size	247.468	266.881	0	334.309	273.531	167.009	178.397	212.876	193.333	0	155.548	0	119.627	0	0	0	0	0
	Dsize	30.8389	30.6632	0	47.2896	32.3083	10.3505	12.3465	22.3166	24.4539	0	13.412	-21.2911	9.47348	0	0	0	0	0
	mean	224.438					mean	187.904			mean	55.0349				mean	0
	Mouse:	1	2	3	4	5	7	8	9	10	11	12	13	14	15	16	17	18	19
		Cage 1	Cage 1	Cage 1	Cage 2	Cage 2	Cage 3	Cage 3	Cage 3	Cage 3	Cage 4	Cage 4	Cage 4	Cage 5	Cage 5	Cage 6	Cage 6	Cage 6	Cage 6
2013-08-20		#1	#2	#3	#1	#2	#1	#2	#3	#4	#1	#2	#3	#1	#2	#1	#2	#3	#4
Day22 (Day 13)	L	13.7	15.3	0	15	16	10	9.6	14	14	0	10	0	8.4	0	0	0	0	0
	W	7.8	7.8	0	9.5	7	6.4	6.8	7	7	0	5.8	0	5.4	0	0	0	0	0
	D	5.8	5.8	0	6.8	6.7	4.7	5	5	4.6	0	4.8	0	3.8	0	0	0	0	0
	tumor size	284.558	300.197	0	388.033	316.684	178.684	191.173	236.218	220.716	0	169.392	0	122.753	0	0	0	0	0
	Dsize	37.0894	33.3158	0	53.7245	43.1532	11.6746	12.7758	23.3419	27.3829	0	13.844	0	3.12661	0	0	0	0	0
	mean	257.894					mean	206.698			mean	58.429				mean	0
	Mouse:	1	2	3	4	5	7	8	9	10	11	12	13	14	15	16	17	18	19
		Cage 1	Cage 1	Cage 1	Cage 2	Cage 2	Cage 3	Cage 3	Cage 3	Cage 3	Cage 4	Cage 4	Cage 4	Cage 5	Cage 5	Cage 6	Cage 6	Cage 6	Cage 6
2013-08-21		#1	#2	#3	#1	#2	#1	#2	#3	#4	#1	#2	#3	#1	#2	#1	#2	#3	#4
Day23 (Day 14)	L	14.2	16	0	16	17.2	10.6	10.2	15	15	0	11	0	8.7	0	0	0	0	0
	W	8.4	8.4	0	10.2	8.2	6.5	7	7.2	7	0	6.2	0	5.5	0	0	0	0	0
	D	6.4	6.5	0	7.4	7.6	5	5.2	5.2	5	0	5.2	0	4	0	0	0	0	0
	tumor size	329.943	354.359	0	450.508	407.129	195.383	207.751	256.901	243.717	0	198.44	0	131.814	0	0	0	0	0
	Dsize	45.3857	54.1626	0	62.4744	90.4447	16.6992	16.5783	20.6836	23.0008	0	29.0485	0	9.06017	0	0	0	0	0
	mean	308.388					mean	225.938			mean	66.0507				mean	0
	Mouse:	1	2	3	4	5	7	8	9	10	11	12	13	14	15	16	17	18	19
		Cage 1	Cage 1	Cage 1	Cage 2	Cage 2	Cage 3	Cage 3	Cage 3	Cage 3	Cage 4	Cage 4	Cage 4	Cage 5	Cage 5	Cage 6	Cage 6	Cage 6	Cage 6
2013-08-22		#1	#2	#3	#1	#2	#1	#2	#3	#4	#1	#2	#3	#1	#2	#1	#2	#3	#4
Day24 (Day 15)	L	14.6	16.5	0	16.6	18	11.2	11	16	16	0	12	0	9	0	0	0	0	0
	W	9.2	9.2	0	10.7	9.4	6.5	7.2	7.4	7	0	6.6	0	5.5	0	0	0	0	0
	D	7.2	7.3	0	8	8.4	5.2	5.4	5.4	5.4	0	5.6	0	4.2	0	0	0	0	0
	tumor size	391.022	420.892	0	504.541	497.607	207.2	227.142	278.255	266.921	0	229.714	0	139.349	0	0	0	0	0
	Dsize	61.0787	66.5324	0	54.0337	90.4782	11.8167	19.3905	21.3535	23.2046	0	31.274	0	7.53498	0	0	0	0	0
	mean	362.812					mean	244.879			mean	73.8125				mean	0
	Mouse:	1	2	3	4	5	7	8	9	10	11	12	13	14	15	16	17	18	19
		Cage 1	Cage 1	Cage 1	Cage 2	Cage 2	Cage 3	Cage 3	Cage 3	Cage 3	Cage 4	Cage 4	Cage 4	Cage 5	Cage 5	Cage 6	Cage 6	Cage 6	Cage 6
2013-08-23		#1	#2	#3	#1	#2	#1	#2	#3	#4	#1	#2	#3	#1	#2	#1	#2	#3	#4
Day25 (Day 16)	L	16	18	0	17	18.3	11.2	12	16.7	17	0	13	0	9	0	0	0	0	0
	W	11	11	0	11	10	7	7.5	7.8	8	0	7.3	0	6	0	0	0	0	0
	D	8.5	8	0	8.4	8.7	5.5	6	5.8	6	0	6.5	0	4.5	0	0	0	0	0
	tumor size	528.193	536.591	0	540.89	539.335	228.045	265.426	312.526	329.927	0	288.492	0	156.193	0	0	0	0	0
	Dsize	137.171	115.699	0	36.3489	41.7278	20.8452	38.2843	34.2712	63.006	0	58.7784	0	16.8443	0	0	0	0	0
	mean	429.002					mean	283.981			mean	88.9371				mean	0
	Mouse:	1	2	3	4	5	7	8	9	10	11	12	13	14	15	16	17	18	19
		Cage 1	Cage 1	Cage 1	Cage 2	Cage 2	Cage 3	Cage 3	Cage 3	Cage 3	Cage 4	Cage 4	Cage 4	Cage 5	Cage 5	Cage 6	Cage 6	Cage 6	Cage 6
2013-08-27		#1	#2	#3	#1	#2	#1	#2	#3	#4	#1	#2	#3	#1	#2	#1	#2	#3	#4
Day29 (Day 20)	L						13	14.6	17.2	16.8	0	14	0	9	0	0	0	0	0
	W						8	8.5	8	8.5	0	9	0	7	0	0	0	0	0
	D						6.6	7	6.8	6.8	0	8	0	5.6	0	0	0	0	0
	tumor size						311.715	361.737	366.494	379.159	0	407.557	0	204.722	0	0	0	0	0
	Dsize						83.6704	96.3112	53.9682	49.2321	0	119.065	0	48.5291	0	0	0	0	0
	mean	#DIV/0!					mean	354.776			mean	122.456				mean	0
	Mouse:	1	2	3	4	5	7	8	9	10	11	12	13	14	15	16	17	18	19
		Cage 1	Cage 1	Cage 1	Cage 2	Cage 2	Cage 3	Cage 3	Cage 3	Cage 3	Cage 4	Cage 4	Cage 4	Cage 5	Cage 5	Cage 6	Cage 6	Cage 6	Cage 6
2013-08-28		#1	#2	#3	#1	#2	#1	#2	#3	#4	#1	#2	#3	#1	#2	#1	#2	#3	#4
Da30 (Day 21)	L						14	15	18	17.6	0	15	0	10	0	0	0	0	0
	W						9	9	8.8	9	0	9.6	0	7.8	0	0	0	0	0
	D						7.2	7.7	7.3	7.2	0	8.6	0	6.5	0	0	0	0	0
	tumor size						376.518	411.012	425.024	422.922	0	467.533	0	261.512	0	0	0	0	0
	Dsize						64.8029	49.2753	58.5297	43.763	0	59.9761	0	56.7899	0	0	0	0	0
	mean	#DIV/0!					mean	408.869			mean	145.809				mean	0
	Mouse:	1	2	3	4	5	7	8	9	10	11	12	13	14	15	16	17	18	19
		Cage 1	Cage 1	Cage 1	Cage 2	Cage 2	Cage 3	Cage 3	Cage 3	Cage 3	Cage 4	Cage 4	Cage 4	Cage 5	Cage 5	Cage 6	Cage 6	Cage 6	Cage 6
2013-08-29		#1	#2	#3	#1	#2	#1	#2	#3	#4	#1	#2	#3	#1	#2	#1	#2	#3	#4
Da31 (Day 22)	L						15	16.4	19.5	18	0	16	0	11	0	0	0	0	0
	W						10	10	10	9	0	10.6	0	8.5	0	0	0	0	0
	D						8	9	8	7.3	0	9.2	0	7	0	0	0	0	0
	tumor size						455.782	522.604	521.414	432.149	0	546.286	0	309.566	0	0	0	0	0
	Dsize						79.2638	111.592	96.3905	9.22656	0	78.753	0	48.0543	0	0	0	0	0
	mean	#DIV/0!					mean	482.987			mean	171.17				mean	0
	Mouse:	1	2	3	4	5	7	8	9	10	11	12	13	14	15	16	17	18	19
		Cage 1	Cage 1	Cage 1	Cage 2	Cage 2	Cage 3	Cage 3	Cage 3	Cage 3	Cage 4	Cage 4	Cage 4	Cage 5	Cage 5	Cage 6	Cage 6	Cage 6	Cage 6
2013-08-30		#1	#2	#3	#1	#2	#1	#2	#3	#4	#1	#2	#3	#1	#2	#1	#2	#3	#4
Da32 (Day 23)	L						16			18	0		0	12	0	0	0	0	0
	W						10.6			10	0		0	9.2	0	0	0	0	0
	D						8.8			8	0		0	8	0	0	0	0	0
	tumor size						528.439			501.36	0		0	379.111	0	0	0	0	0
	Dsize						72.6573			69.2111	0		0	69.5444	0	0	0	0	0
	mean	#DIV/0!					mean	514.9			mean	94.7776				mean	0
	Mouse:	1	2	3	4	5	7	8	9	10	11	12	13	14	15	16	17	18	19
		Cage 1	Cage 1	Cage 1	Cage 2	Cage 2	Cage 3	Cage 3	Cage 3	Cage 3	Cage 4	Cage 4	Cage 4	Cage 5	Cage 5	Cage 6	Cage 6	Cage 6	Cage 6
2013-09-03		#1	#2	#3	#1	#2	#1	#2	#3	#4	#1	#2	#3	#1	#2	#1	#2	#3	#4
Da36 (Day 27)	L										0		0	13	0	0	0	0	0
	W										0		0	10	0	0	0	0	0
	D										0		0	8.6	0	0	0	0	0
	tumor size										0		0	443.45	0	0	0	0	0
	Dsize										0		0	64.3392	0	0	0	0	0
	mean	#DIV/0!					mean	#DIV/0!			mean	110.862				mean	0
	Mouse:	1	2	3	4	5	7	8	9	10	11	12	13	14	15	16	17	18	19
		Cage 1	Cage 1	Cage 1	Cage 2	Cage 2	Cage 3	Cage 3	Cage 3	Cage 3	Cage 4	Cage 4	Cage 4	Cage 5	Cage 5	Cage 6	Cage 6	Cage 6	Cage 6
2013-09-06		#1	#2	#3	#1	#2	#1	#2	#3	#4	#1	#2	#3	#1	#2	#1	#2	#3	#4
Da39 (Day 30)	L										0		0	14	0	0	0	0	0
	W										0		0	11.2	0	0	0	0	0
	D										0		0	9.2	0	0	0	0	0
	tumor size										0		0	525.612	0	0	0	0	0
	Dsize										0		0	82.1621	0	0	0	0	0
	mean	#DIV/0!					mean	#DIV/0!			mean	131.403				mean	0

## Sheet: Fig. 2B
	Sample	lane	actin	ssr	ratio ssr/actin	ratio of control	Fold of control
12.17.2019	0Gy	1	1.72	1.326	0.77093	1	1
	8Gy	2	2.441	1.109	0.454322	0.589317	1.20494
	8Gy	3	1.42	1.993	1.40352	1.82056
	DC101 8Gy	4	4.286	7.801	1.82011	2.36093	2.29379
	DC101 8Gy	5	2.791	4.791	1.71659	2.22665
	15Gy	6	2.109	6.604	3.13134	4.06177	4.44227
	15Gy	7	1.915	7.12	3.71802	4.82277
	Sample	lane	ssr	actin	ratio ssr/actin	ratio of control	Fold of control
03.03.2020	0Gy	1	2.562	7.661	0.334421	1	1.01944
	0Gy	2	2.902	8.353	0.34742	1.03887
	8Gy	3	1.725	6.959	0.24788	0.741223	0.86454
	8Gy	4	1.963	5.942	0.33036	0.987857
	DC101 8Gy	5	10.459	6.464	1.61804	4.83833	4.00624
	DC101 8Gy	6	7.042	6.634	1.0615	3.17415
	15Gy	7	7.15	5.606	1.27542	3.81381	4.0551
	15Gy	8	6.707	4.668	1.4368	4.29639
	Sample	lane	ssr	actin	ratio ssr/actin	ratio of control	Fold of control
06.08.2020	0Gy	1	4.744	4.731	1.00275	1	0.851349
	0Gy	2	2.116	3.003	0.704629	0.702698
	8Gy	3	2.764	2.532	1.09163	1.08864	1.09264
	8Gy	4	4.877	4.435	1.09966	1.09665
	DC101 8Gy	5	14.874	3.755	3.96112	3.95026	3.48061
	DC101 8Gy	6	14.133	4.681	3.01923	3.01095
	15Gy	7	8.433	7.018	1.20162	1.19833	4.2
	15Gy	8	6.28	6.903	0.909749	0.907256

## Sheet: Fig. 3B
Time 15Gy	Mouse	Image	Pos	Total	Mean	SEM	N	Time 8Gy	Mouse	Image	Pos	Total	Mean	SEM	N	Time DC101 8Gy	Mouse	Image	Pos	Total	Mean	SEM	N
0.5H	A	1	422	328	430.125	5.59795	2495	0.5H	A	1	202	353	227.625	11.7655	2814	0.5H	A	1	234	361	231.357	10.9535	3060
		2	417	264						2	259	369						2	187	376
		3	425	311						3	263	314						3	249	352
		4	418	297						4	242	342						4	235.389	359
	B	1	422	313					B	1	198	320					B	1	264.087	443
		2	428	310						2	259	392						2	183.352	426
		3	461	324						3	175	388						3	263.461	419
		4	448	348						4	223	336						4	234.566	324
3H	A	1	71.6	351	68.3488	2.00201	2703	3H	A	1	38.4	384	47.6917	3.00176	2926	3H	A	1	66.5286	372	64.8709	2.25988	2676
		2	76.3639	333						2	43	342						2	53.4	323
		3	59.9192	331						3	40.5251	394						3	60.52	332
		4	65.8206	367						4	62.6758	349						4	62.67	283
	B	1	63.2805	326					B	1	43.9686	387					B	1	70.48	387
		2	75.031	290						2	51.2095	363						2	68.3612	399
		3	67.3536	344						3	56.953	362						3	63.1257	276
		4	67.4218	361						4	44.8017	345						4	73.8821	304
6H	A	1	41.4372	267	37.4012	1.37746	2570	6H	A	1	19.8771	292	18.8264	0.823104	2549	6H	A	1	42.9069	330	38.4015	1.84799	2447
		2	30.821	252						2	15.1788	287						2	35.6475	292
		3	37.438	394						3	17.3081	279						3	47.0361	310
		4	42.2936	311						4	22.0865	264						4	36.064	333
	B	1	39.8722	372					B	1	20.5237	360					B	1	41.553	293
		2	37.7257	292						2	20.7305	370						2	35.8738	307
		3	36.0552	339						3	17.0538	359						3	30.2304	290
		4	33.5664	343						4	17.8524	338						4	37.9	292
8H	A	1	11.4	245	17.5375	2.66002	2251	8H	A	1	9.88	302	7.315	1.18003	2328	8H	A	1	20.2	217	22.9875	3.60572	2064
		2	9.8	234						2	4.31	314						2	23.5	236
		3	15.5	263						3	3.66	292						3	11.7	224
		4	24.4	275						4	11.26	270						4	27.8	235
	B	1	8.6	314					B	1	2.75	288					B	1	16.6	283
		2	17.3	302						2	10.45	302						2	10.7	291
		3	25.8	286						3	7.23	283						3	35.8	260
		4	27.5	332						4	8.98	277						4	37.6	318

## Sheet: Fig. 4B 
Time 15Gy	Mouse	Image	Pos	Total	Mean	SEM	N	Time 8Gy	Mouse	Image	Pos	Total	Mean	SEM	N	Time DC101 8Gy	Mouse	Image	Pos	Total	Mean	SEM	N
0.5H	A	1	427.221	341	432.054	3.10215	2786	0.5H	A	1	236.713	265	238.797	1.75047	2503	0.5H	A	1	168.319	262	231.474	14.0474	2493
		2	428.25	356						2	229.634	294						2	261.484	322
		3	438.382	364						3	244.069	321						3	247.492	328
		4	434.047	309						4	242.67	348						4	256.158	327
	B	1	422.327	392					B	1	239.527	292					B	1	168.078	293
		2	424.493	340						2	237.832	320						2	253.063	297
		3	432.188	348						3	244.227	351						3	238.017	334
		4	449.526	336						4	235.707	312						4	259.177	330
3H	A	1	71.6303	331	61.5975	1.81589	2611	3H	A	1	42.0287	316	37.9695	2.06565	2381	3H	A	1	63.2312	335	61.3023	3.65189	2469
		2	58.5936	349						2	34.7071	259						2	45.613	317
		3	55.1097	323						3	36.3757	196						3	63.2853	357
		4	62.6075	332						4	31.5507	319						4	57.1766	315
	B	1	59.7174	368					B	1	29.5128	323					B	1	82.3178	314
		2	57.719	316						2	40.0646	337						2	57.3015	245
		3	65.1904	335						3	44.8167	342						3	57.7691	269
		4	62.2123	257						4	44.6996	289						4	63.7242	317
6H	A	1	36.8496	284	42.0475	2.06949	2603	6H	A	1	6.41126	282	20.2494	2.24472	2293	6H	A	1	31.1287	306	38.6501	5.05967	2891
		2	35.6535	297						2	23.6215	272						2	30.6204	322
		3	41.8649	349						3	24.5405	257						3	55.8306	320
		4	52.0167	266						4	19.0379	286						4	28.335	367
	B	1	42.1545	368					B	1	24.0937	323					B	1	20.7732	341
		2	49.5178	321						2	26.4669	299						2	54.5071	334
		3	39.0218	329						3	20.01	278						3	55.8912	281
		4	39.3012	389						4	17.8139	296						4	32.1147	346
8H	A	1	17.2888	250	20.0198	1.88923	2251	8H	A	1	8.67535	288	9.34438	0.862187	2328	8H	A	1	25.5194	274	19.1013	1.41281	1790
		2	22.1423	288						2	10.1669	263						2	21.4595	246
		3	19.0835	281						3	7.48837	306						3	20.6476	247
		4	23.188	243						4	9.40597	246						4	20.5896	271
	B	1	16.2494	316					B	1	7.08134	292					B	1	13.0432	274
		2	12.6977	282						2	12.6818	342						2	14.276	240
		3	30.4261	282						3	12.8398	316						3	18.5942	257
		4	19.083	309						4	6.41548	275						4	18.6808	255

## Sheet: Fig. 5B
Time 8Gy	Mouse	Image	Pos	Total	%	Mean	SEM	N	Time 15Gy	Mouse	Image	Pos	Total	%	Mean	SEM	N	Time DC101 8Gy	Mouse	Image	Pos	Total	%	Mean	SEM	N
0.5H	A	1	46	268	17.1642	15.8616	4.32682	2300	0.5H	A	1	36	349	10.3152	17.9733	2.13351	2382	0.5H	A	1	13	330	3.93939	17.4277	2.22464	2732
		2	26	197	13.198						2	83	330	25.1515						2	54	333	16.2162
		3	107	241	44.3983						3	55	313	17.5719						3	63	404	15.5941
		4	18	248	7.25806						4	49	360	13.6111						4	70	294	23.8095
	B	1	41	357	11.4846					B	1	69	255	27.0588					B	1	79	363	21.7631
		2	48	302	15.894						2	56	282	19.8582						2	73	338	21.5976
		3	45	355	12.6761						3	47	254	18.5039						3	57	361	15.7895
		4	16	332	4.81928						4	28	239	11.7155						4	64	309	20.712
3H	A	1	218	388	56.1856	36.5513	4.47844	2943	3H	A	1	23	270	8.51852	20.9482	2.89449	2311	3H	A	1	96	424	22.6415	19.3333	2.10501	3238
		2	93	406	22.9064						2	61	272	22.4265						2	57	427	13.3489
		3	85	365	23.2877						3	76	289	26.2976						3	84	391	21.4834
		4	89	347	25.6484						4	101	318	31.761						4	94	380	24.7368
	B	1	119	322	36.9565					B	1	63	308	20.4545					B	1	102	403	25.3102
		2	200	396	50.5051						2	48	298	16.1074						2	58	401	14.4638
		3	118	355	33.2394						3	84	285	29.4737						3	89	386	23.057
		4	159	364	43.6813						4	34	271	12.5461						4	41	426	9.62441
6H	A	1	272	359	75.766	59.3808	5.97036	2788	6H	A	1	30	243	12.3457	23.2735	3.41544	2486	6H	A	1	37	312	11.859	25.5312	4.11776	3167
		2	240	319	75.2351						2	81	348	23.2759						2	110	297	37.037
		3	195	286	68.1818						3	110	285	38.5965						3	96	364	26.3736
		4	242	317	76.3407						4	69	275	25.0909						4	51	321	15.8879
	B	1	114	352	32.3864					B	1	37	303	12.2112					B	1	69	319	21.6301
		2	170	396	42.9293						2	113	345	32.7536						2	73	375	19.4667
		3	198	393	50.3817						3	50	335	14.9254						3	82	335	24.4776
		4	197	366	53.8251						4	95	352	26.9886						4	201	423	47.5177
8H	A	1	91	307	29.6417	34.4921	4.08037	2479	8H	A	1	65	311	20.9003	29.8657	4.66831	2234	8H	A	1	111	421	26.3658	25.6137	3.44924	2324
		2	95	264	35.9848						2	44	292	15.0685						2	42	354	11.8644
		3	62	271	22.8782						3	74	258	28.6822						3	69	324	21.2963
		4	45	275	16.3636						4	144	292	49.3151						4	149	321	46.4174
	B	1	57	179	31.8436					B	1	41	262	15.6489					B	1	63	273	23.0769
		2	190	389	48.8432						2	65	264	24.6212						2	71	323	21.9814
		3	188	409	45.9658						3	118	276	42.7536						3	88	339	25.9587
		4	171	385	44.4156						4	117	279	41.9355						4	109	390	27.9487

## Sheet: Fig. 6B
			Cut point >=0.5
			DNAPKcs	8 Gy			8 Gy+ DC101			15 Gy			8 Gy			8 Gy+ DC101			15 Gy			8 Gy			8 Gy+ DC101			15 Gy
				0.5 hr									3 hr									6 hr
			Field	8 Gy 4	8 Gy 5	8 Gy 6	8 Gy DC 3	8 Gy DC 5	8 Gy DC4	15 Gy 3	15 Gy 4	15Gy 5	8 Gy 3	8 Gy 4	8 Gy 1	8 Gy DC 1	8 Gy DC 3	8 Gy DC 2	15 Gy 2	15 Gy 3	15 Gy 4	8 Gy 1	8 Gy 2	8 Gy 3	8 Gy DC 1	8 Gy DC 2	8 Gy DC 3	15 Gy 1	15 Gy 3	15 Gy 4
			1	53.6332	47.2789	42.5068	44.2857	53.7671	44.5076	82.7957	81.4873	76.9133	40.5229	23.5683	11.3565	34.4156	34.6457	26.8248	64.0152	57.1038	56.8127	22.5191	31.8182	29.6552	22.4852	20.5382	21.7082	64.7651	42.8808	55.9946
			2	61.0687	46.4286	46.5714	53.4024	50.9294	54.0845	62.8352	78.635	65.614	15.9794	37.013	25.4647	34.2697	35.8268	35.7466	72.8814	59.2992	62.8571	26.4535	33.0396	27.4725	21.7514	22.5627	29.4643	48.2428	54.5455	54.3539
			3	34.7744	52.5	47.6923		55.102	56.0117	85.1027	78.1003	76.6779	30.2521	32.1818	32.8244	24.4444	35.0943	22.6786	63.3333	53.9788	61.838	15.2961	34.7584	29.6552	20.8791	22.4932	18.5938	50.2688	42.577
			4	58.4184	46.9565	41.6084				71.1462	71.3592	85.8779	20.8621	32.265		18.7764	38.9796		67.4847		53.9744	25.1543	27.7311	30.7971	18.5185	27.4425	14.3068
			5		44.3396	50					76.7751	67.1703	25.0847	39.196		29.3532	36.4341				60.0372	22.3529	31.5068	27.0627	21.9937	31.4879	18.5855
			Average	51.9737	47.5007	45.6758	48.844	53.2662	51.5346	75.47	77.2714	74.4507	26.5402	32.8448	23.2152	28.2519	36.1961	28.4167	66.9286	56.639	59.1039	22.3552	31.7708	28.9285	21.1256	24.9049	20.5317	49.2558	46.6678	55.1742

## Sheet: Fig. 7B
12/08/2021 Jin 10BF
DC101(-/-)	0Gy	S1	6 hr	JC01			0Gy	S1	6 hr	JC02		SUM
Villus		pos				Villus		pos
1		0				1		0
2		1				2		0
3		2				3		0
4		0				4		0
5		0				5		2
6		0				6		2
7		0				7		0
8		2				8		0
9		0				9		2
10		2				10		1
11						11		1
12						12		1
13						13		0
14						14		0
15						15		0
16						16		1
17						17		0
18						18		2
19						19		1
20						20		0
21						21		0
22						22		1
23						23		1
24						24		0
25						25		0
26						26		0
27						27
28						28
29						29
30						30
sum		0.7						0.576923				0.638462
DC101(+/+)	0Gy	S2	6 hr	JC03			0Gy	S2	6 hr	JC04		SUM		Jin 4BF 12/16/2021
Villus		pos				Villus		pos
1		0				1		0
2		0				2		1
3		1				3		0
4		0				4		1
5		1				5		0
6		0				6		0
7		0				7		0
8		0				8		0
9		0				9		0
10		2				10		1
11		1				11		0
12		2				12		1
13		0				13		1
14		0				14		2
15		0				15		0
16		0				16		1
17		0				17		0
18		2				18		1
19		1				19		0
20		0				20		0
21		0				21		1
22		0				22		0
23		0				23
24						24
25						25
26						26
27						27
28						28
29						29
30						30
sum		0.434783						0.454545				0.444664
DC101(-/-)	8Gy	S3	6 hr	JC06			8Gy	S3	6 hr	JC05		SUM
Villus		pos				Villus		pos
1		5				1		6
2		4				2		2
3		4				3		3
4		7				4		5
5		5				5		2
6		11				6		0
7		5				7		6
8		4				8		2
9		6				9		3
10		3				10		2
11		4				11		3
12		5				12		3
13		4				13		7
14		4				14		2
15		3				15		2
16		3				16		1
17		4				17		2
18		4				18		2
19		5				19		2
20		4				20		2
21		9				21		7
22		6				22		6
23		4				23		5
24		10				24		3
25		16				25		1
26		6				26		4
27		5				27		2
28		9				28		1
29		7				29
30						30
sum		5.72414						3.07143				4.39778
DC101(+/+)	8Gy	S4	6 hr	JC07			8Gy	S4	6 hr	JC08		SUM
Villus		pos				Villus		pos
1		5				1		3
2		5				2		4
3		2				3		1
4		6				4		0
5		4				5		1
6		3				6		7
7		3				7		5
8		6				8		6
9		4				9		6
10		2				10		5
11		10				11		3
12		2				12		3
13		4				13		2
14		4				14		2
15		4				15		9
16		2				16		3
17		4				17		4
18		4				18		1
19		5				19		5
20		2				20		6
21		4				21		4
22		6				22		7
23		4				23
24						24
25						25
26						26
27						27
28						28
29						29
30						30
sum		4.13043						3.95455				4.04249
DC101(-/-)	10Gy	S2	6 hr	JC06			10Gy	S2	6 hr	JC05		SUM		Jin 4BF 12/16/2021
Villus		pos				Villus		pos
1		5				1		4
2		6				2		4
3		6				3		5
4		4				4		4
5		7				5		5
6		2				6		2
7		4				7		3
8		7				8		5
9		1				9		6
10		2				10		2
11		4				11		5
12		5				12		5
13		7				13		4
14		6				14		2
15		7				15		6
16		8				16		7
17		10				17		4
18		4				18		9
19		4				19		8
20		7				20		9
21		7				21		10
22		7				22		7
23		9				23		6
24		4				24		5
25						25
26						26
27						27
28						28
29						29
30						30
sum		5.54167						5.29167				5.41667
DC101(+/+)	10Gy	S16	6 hr	JC11			10Gy	S16	6 hr	JC12		SUM
Villus		pos				Villus		pos
1		4				1		6
2		3				2		2
3		3				3		5
4		4				4		5
5		5				5		3
6		9				6		9
7		10				7		2
8		4				8		3
9		12				9		6
10		3				10		3
11		11				11		3
12		2				12		11
13		2				13		7
14		5				14		4
15		3				15		6
16		3				16		6
17		1				17		5
18		4				18		7
19		3				19		4
20		4				20		6
21		1				21		7
22		1				22		7
23		13				23		7
24						24
25						25
26						26
27						27
28						28
29						29
30						30
sum		4.78261						5.3913				5.08696
DC101(-/-)	12Gy	S7	6 hr	JC13			12Gy	S7	6 hr	JC14		SUM
Villus		pos				Villus		pos
1		9				1		12
2		8				2		8
3		9				3		5
4		2				4		9
5		10				5		8
6		5				6		9
7		9				7		8
8		12				8		10
9		7				9
10		5				10
11		7				11
12		7				12
13		6				13
14		7				14
15		10				15
16		5				16
17		11				17
18						18
19						19
20						20
21						21
22						22
23						23
24						24
25						25
26						26
27						27
28						28
29						29
30						30
sum		7.58824						8.625				8.10662
DC101(+/+)	12Gy	S8	6 hr	JC15			12Gy	S8	6 hr	JC16		SUM
Villus		pos				Villus		pos
1		17				1		11
2		6				2		12
3		10				3		9
4		15				4		9
5		7				5		10
6		10				6		5
7		3				7		12
8		9				8		5
9		6				9		5
10		5				10		8
11		6				11		3
12		8				12		4
13		8				13		10
14		7				14		13
15		5				15		10
16		11				16		8
17		13				17		15
18						18		6
19						19		11
20						20		8
21						21		11
22						22		6
23						23		8
24						24		7
25						25		12
26						26
27						27
28						28
29						29
30						30
sum		8.58824						8.72				8.65412
DC101(-/-)	15Gy	S9	6 hr	JC17			15Gy	S9	6 hr	JC18		SUM
Villus		pos				Villus		pos
1		7				1		12
2		10				2		10
3		7				3		14
4		4				4		11
5		25				5		7
6		5				6		6
7		14				7		6
8		16				8		9
9		14				9		9
10		21				10		26
11		8				11		11
12		11				12		12
13		4				13		17
14		6				14		10
15		5				15		10
16		19				16		13
17		11				17		5
18		17				18		17
19		8				19		9
20		11				20		7
21						21		5
22						22		4
23						23
24						24
25						25
26						26
27						27
28						28
29						29
30						30
sum		11.15						10.4545				10.8023
DC101(+/+)	15Gy	S10	6 hr	JC19			15Gy	S10	6 hr	JC20		SUM
Villus		pos				Villus		pos
1		16				1		15
2		13				2		12
3		10				3		8
4		6				4		15
5		9				5		13
6		8				6		14
7		17				7		17
8		11				8		6
9		8				9		7
10		14				10		6
11		6				11		10
12		9				12		12
13		9				13		12
14		10				14		6
15		14				15		5
16		14				16		12
17		11				17		12
18		12				18		4
19		9				19		10
20		8				20		12
21		11				21		13
22		8				22		12
23		13				23
24		12				24
25		8				25
26		15				26
27		15				27
28		14				28
29		18				29
30		16				30
sum		11.4667						10.5909				11.0288
04/28/2022 Jin 10BF
DC101(-/-)	0Gy	S1	6 hr	JC01			0Gy	S2	6 hr	JC02		SUM
Villus		pos				Villus		pos
1		0				1		0
2		1				2		0
3		1				3		1
4		1				4		2
5		0				5		2
6		0				6		2
7		1				7		0
8		2				8		0
9		0				9		0
10		2				10		1
11		0				11		0
12		0				12		1
13		0				13		0
14		0				14		0
15		2				15		0
16		0				16		1
17		0				17		0
18		0				18		3
19		1				19		1
20		0				20		0
21		0				21		0
22		0				22		1
23						23		1
24						24		0
25						25		0
26						26		0
27						27
28						28
29						29
30						30
sum		0.5						0.615385				0.557692
DC101(+/+)	0Gy	S3	6 hr	JC03			0Gy	S4	6 hr	JC04		SUM		Jin 4BF 12/16/2021
Villus		pos				Villus		pos
1		0				1		1
2		1				2		1
3		1				3		0
4		0				4		1
5		1				5		1
6		0				6		0
7		0				7		0
8		0				8		0
9		0				9		1
10		2				10		0
11		1				11		0
12		1				12		1
13		0				13		1
14		1				14		1
15		0				15		0
16		0				16		1
17		0				17		0
18		2				18		1
19		1				19		0
20		0				20		0
21		0				21		1
22		0				22		0
23		0				23		1
24		3				24		1
25		1				25		1
26		0				26		2
27		0				27		0
28						28
29						29
30						30
sum		0.555556						0.592593				0.574074
DC101(-/-)	8Gy	S5	6 hr	JC05			8Gy	S6	6 hr	JC06		SUM
Villus		pos				Villus		pos
1		3				1		5
2		4				2		2
3		4				3		4
4		7				4		7
5		5				5		3
6		8				6		4
7		5				7		6
8		4				8		6
9		3				9		3
10		3				10		5
11		4				11		7
12		5				12		5
13		4				13		7
14		4				14		5
15		3				15		2
16		3				16		2
17		4				17		5
18		4				18		2
19		3				19		2
20		4				20		2
21		6				21		7
22		6				22		6
23		4				23		5
24		7				24		4
25		11				25		2
26		5				26		6
27		5				27		2
28		10				28		2
29		4				29
30						30
sum		4.89655						4.21429				4.55542
DC101(+/+)	8Gy	S4	6 hr	JC07			8Gy	S4	6 hr	JC08		SUM
Villus		pos				Villus		pos
1		5				1		3
2		5				2		4
3		2				3		1
4		6				4		0
5		4				5		1
6		3				6		7
7		3				7		5
8		6				8		6
9		4				9		6
10		2				10		5
11		10				11		3
12		2				12		3
13		4				13		2
14		4				14		2
15		4				15		9
16		2				16		3
17		4				17		4
18		4				18		1
19		5				19		5
20		2				20		6
21		4				21		4
22		6				22		7
23		4				23
24						24
25						25
26						26
27						27
28						28
29						29
30						30
sum		4.13043						3.95455				4.04249
DC101(-/-)	10Gy	S2	6 hr	JC06			10Gy	S10	6 hr	JC10		SUM
Villus		pos				Villus		pos
1		5				1		3
2		6				2		7
3		6				3		4
4		4				4		4
5		7				5		6
6		2				6		2
7		4				7		3
8		7				8		7
9		1				9		6
10		2				10		2
11		4				11		4
12		5				12		5
13		7				13		7
14		6				14		6
15		7				15		7
16		8				16		8
17		10				17		7
18		4				18		4
19		4				19		3
20		7				20		7
21		7				21		8
22		7				22		4
23		9				23		6
24		4				24		3
25						25
26						26
27						27
28						28
29						29
30						30
sum		5.54167						5.125				5.33333
DC101(+/+)	10Gy	S1	6 hr	JC11			10Gy	S3	6 hr	JC12
Villus		pos				Villus		pos
1		5				1		4
2		6				2		2
3		3				3		3
4		4				4		5
5		5				5		3
6		11				6		6
7		12				7		2
8		6				8		3
9		6				9		6
10		2				10		3
11		9				11		4
12		2				12		7
13		6				13		5
14		5				14		4
15		4				15		4
16		1				16		7
17		2				17		5
18		2				18		6
19		3				19		5
20		4				20		6
21		2				21		8
22		3				22		9
23		9				23		9
24						24		7
25						25		5
26						26		3
27						27		7
28						28
29						29
30						30
sum		4.86957						5.11111				4.99034
DC101(-/-)	12Gy	S3	6 hr	JC13			12Gy	S4	6 hr	JC14		SUM
Villus		pos				Villus		pos
1		6				1		9
2		8				2		7
3		12				3		5
4		3				4		6
5		11				5		8
6		5				6		9
7		9				7		6
8		11				8		5
9		7				9		12
10		6				10		8
11		7				11		12
12		8				12		3
13		9				13		4
14		7				14		7
15		5				15		9
16		5				16		7
17		10				17		8
18		8				18		7
19		9				19		13
20		9				20		11
21		7				21		9
22		4				22		12
23		6				23		11
24		3				24		4
25						25		3
26						26
27						27
28						28
29						29
30						30
sum		7.29167						7.8				7.54583
DC101(+/+)	12Gy	S5	6 hr	JC15			12Gy	S6	6 hr	JC16		SUM
Villus		pos				Villus		pos
1		14				1		14
2		5				2		12
3		11				3		11
4		13				4		6
5		8				5		7
6		9				6		8
7		4				7		13
8		9				8		4
9		4				9		5
10		5				10		7
11		7				11		3
12		8				12		7
13		9				13		11
14		7				14		16
15		5				15		8
16		11				16		9
17		10				17		12
18		8				18		6
19		8				19		7
20		6				20		8
21		5				21		9
22		13				22		5
23		12				23		5
24		16				24		7
25		4				25		7
26		2				26
27						27
28						28
29						29
30						30
sum		8.19231						8.28				8.23615
DC101(-/-)	15Gy	S6	6 hr	JC17			12Gy	S8	6 hr	JC18		SUM
Villus		pos				Villus		pos
1		9				1		13
2		12				2		7
3		5				3		16
4		4				4		11
5		22				5		8
6		5				6		6
7		14				7		8
8		15				8		9
9		14				9		11
10		21				10		16
11		8				11		13
12		8				12		11
13		2				13		18
14		4				14		7
15		5				15		5
16		19				16		6
17		22				17		5
18		17				18		16
19		13				19		9
20		7				20		8
21						21		9
22						22		12
23						23		13
24						24		11
25						25		17
26						26		18
27						27
28						28
29						29
30						30
sum		11.3						10.8846				11.0923
DC101(+/+)	15Gy	S9	6 hr	JC19			15Gy	S5	6 hr	JC20		SUM
Villus		pos				Villus		pos
1		11				1		15
2		12				2		12
3		10				3		8
4		7				4		15
5		9				5		13
6		11				6		14
7		16				7		17
8		11				8		6
9		8				9		7
10		14				10		6
11		9				11		10
12		10				12		12
13		9				13		12
14		12				14		6
15		14				15		5
16		16				16		12
17		11				17		12
18		15				18		4
19		9				19		10
20		7				20		12
21		11				21		13
22		9				22		12
23		13				23
24		15				24
25		8				25
26		17				26
27		15				27
28		17				28
29						29
30						30
sum		11.6429						10.5909				11.1169

## Sheet: Fig. 7C
	Mice death (in numbers)
Days	13.75 Gy+BMT	14 Gy+BMT	14.25 Gy+BMT	14.5 Gy+BMT	14.75 Gy+BMT
1	0	0	0	0	0
2	0	0	0	0	0
3	0	0	0	0	0
4	0	0	0	0	0
5	0	0	0	0	0
6	0	0	0	0	0
7	0	0	0	0	0
8	0	1	3	3	1
9	0	0	1	0	1
10	0	0	3	0	1
11	0	0	3	1	1
12	1	0	0	1	1
13	0	0	0	0	0
14	0	0	1	0	0
15	0	0	0	0	0
16	0	0	0	0	0
17	0	0	0	0	0
18	0	0	0	0	0
19	0	0	0	0	0
20	0	0	0	0	0
21	0	0	0	0	0
22	0	0	0	0	0
23	0	0	0	0	0
24	0	0	0	0	0
25	0	0	0	0	0
26	0	0	0	0	0
27	0	0	0	0	0
28	0	0	0	0	0
29	0	0	0	0	0
30	0	0	0	0	0
Days	13.75 Gy+BMT+DC101	14 Gy+BMT+DC101	14.25 Gy+BMT+DC101	14.5 Gy+BMT+DC101	14.75 Gy+BMT+DC101
1	0	0	0	0	0
2	0	0	0	0	0
3	0	0	0	0	0
4	0	0	0	0	0
5	0	0	0	0	0
6	0	0	0	0	0
7	0	0	0	0	0
8	1	0	1	1	3
9	0	1	2	1	0
10	0	0	3	0	2
11	0	0	3	2	0
12	0	0	1	1	0
13	0	0	0	0	0
14	0	0	0	0	0
15	0	0	0	0	0
16	0	0	0	0	0
17	0	0	0	0	0
18	0	0	0	0	0
19	0	0	0	0	0
20	0	0	0	0	0
21	0	0	0	0	0
22	0	0	0	0	0
23	0	0	0	0	0
24	0	0	0	0	0
25	0	0	0	0	0
26	0	0	0	0	0
27	0	0	0	0	0
28	0	0	0	0	0
29	0	0	0	0	0
30	0	0	0	0	0

## Sheet: Suppl. Fig. 1A
LLC Tumor Growth
SKI in house strain mice with subcu LLC implant
Implant: 9/1/2023
		0Gy					10Gy					15Gy					20Gy					25Gy					30Gy
	Mouse:	1	2	3	4	5	6	7	8	9	10	11	12	13	14	15	16	17	18	19	20	21	22	23	24	25	21	22	23	24	25
		Cage 1	Cage 1	Cage 1	Cage 1	Cage 1	Cage 2	Cage 2	Cage 2	Cage 2	Cage 2	Cage 3	Cage 3	Cage 3	Cage 3	Cage 3	Cage 4	Cage 4	Cage 4	Cage 4	Cage 4	Cage 5	Cage 5	Cage 5	Cage 5	Cage 5	Cage 5	Cage 5	Cage 5	Cage 5	Cage 5
2023-09-12		#1	#2	#3	#4	#5	#1	#2	#3	#4	#5	#1	#2	#3	#4	#5	#1	#2	#3	#4	#5	#1	#2	#3	#4	#5	#1	#2	#3	#4	#5
Day 11 (Day 0)	L	5	5.5	6	6.5	5.5	4.2	5	5.5	6.2	4.8	4.5	5.8	5.7	4.6	5.3	5.3	5	5.2	4.2	5.3	5.2	5	5	5.2	5	4.5	6	4.5	4.5	4.1
Irradiation	W	8.3	6.8	6.4	7	8	8.1	8.2	7.2	7.5	9	9.5	8.3	7	8.1	9.3	8	7.7	7.8	8.2	6.6	6	7.5	6.5	7.2	6	7.5	6.6	8	7.6	8.1
	D	3.9	3.6	3.6	4	3.2	4	3.7	4.2	3.8	3.5	3.2	3.8	3.4	3.7	3.6	3.7	3.6	4	4	3.8	4	4	3.6	4.6	4.3	3.9	4	3.8	4.4	4.4
	tumor size	117.943	106.137	108.294	130.354	105.676	104.64	112.509	123.352	126.558	109.546	99.689	128.093	105.613	105.364	122.202	115.667	106.577	119.619	105.286	106.119	102.911	113.945	97.1177	126.98	105.679	103.76	119.602	105.193	114.31	110.332
	Dsize
	mean	113.681					115.321					112.192					110.653					109.327					110.64
	Mouse:	1	2	3	4	5	6	7	8	9	10	11	12	13	14	15	16	17	18	19	20	21	22	23	24	25	21	22	23	24	25
		Cage 1	Cage 1	Cage 1	Cage 1	Cage 1	Cage 2	Cage 2	Cage 2	Cage 2	Cage 2	Cage 3	Cage 3	Cage 3	Cage 3	Cage 3	Cage 4	Cage 4	Cage 4	Cage 4	Cage 4	Cage 5	Cage 5	Cage 5	Cage 5	Cage 5	Cage 5	Cage 5	Cage 5	Cage 5	Cage 5
2023-09-15		#1	#2	#3	#4	#5	#1	#2	#3	#4	#5	#1	#2	#3	#4	#5	#1	#2	#3	#4	#5	#1	#2	#3	#4	#5	#1	#2	#3	#4	#5
Day 14 (Day 3)	L	7.5	5.7	7	6.6	5.8	5.2	5.2	6	5.5	5.5	5.5	6.5	6.5	4.5	5	6	5	5.8	4.8	5.5	4.5	6	5	6.5	5	5.5	5.2	5.4	5.2	6.6
	W	10	7.4	8.4	10	8.5	9.4	7.8	8	9.5	9.5	9.8	8.5	8.5	7.5	9.5	10	7.3	8	9	6.4	4.6	8.2	6.3	7.5	6	5.5	7	8	6.4	7.5
	D	4.6	4	4.1	4.5	4.3	4.4	3.8	5.5	3.6	4.1	4	4.6	4.2	3.8	4	4	3.3	3.8	3.7	3.7	3.8	4.2	3.3	4.5	4.1	3.2	4	4	3.8	4
	tumor size	195.667	123.669	154.959	176.426	142.854	141.88	114.99	169.691	126.755	140.581	140.017	162.526	151.485	101.74	128.728	150.408	96.7769	125.568	114.482	104.643	76.4283	140.762	89.2404	148.63	102.098	85.443	112.651	124.476	102.929	137.112
	Dsize	77.723	17.5318	46.665	46.0728	37.178	37.2399	2.48116	46.3387	0.19754	31.0352	40.3281	34.4331	45.8726	-3.62397	6.5252	34.7413	-9.80051	5.94929	9.19637	-1.47624	-26.4825	26.8168	-7.87739	21.6498	-3.58068	-18.3172	-6.95028	19.2823	-11.3815	26.7798
	mean	158.715					138.779					136.899					118.376					111.432					112.522
	Mouse:	1	2	3	4	5	6	7	8	9	10	11	12	13	14	15	16	17	18	19	20	21	22	23	24	25	21	22	23	24	25
		Cage 1	Cage 1	Cage 1	Cage 1	Cage 1	Cage 2	Cage 2	Cage 2	Cage 2	Cage 2	Cage 3	Cage 3	Cage 3	Cage 3	Cage 3	Cage 4	Cage 4	Cage 4	Cage 4	Cage 4	Cage 5	Cage 5	Cage 5	Cage 5	Cage 5	Cage 5	Cage 5	Cage 5	Cage 5	Cage 5
2023-09-18		#1	#2	#3	#4	#5	#1	#2	#3	#4	#5	#1	#2	#3	#4	#5	#1	#2	#3	#4	#5	#1	#2	#3	#4	#5	#1	#2	#3	#4	#5
Day 17 (Day 6)	L	9	6.6	9	8	8	7.1	6.2	7.6	5.8	7.2	6	7	7.8	5.2	7.5	6.4	4.5	5	6.5	8.8	4.5	6.4	4.5	6.5	4.8	5	7	5.5	4.8	6.5
	W	11	9	10	11	9.5	9.4	7.5	9.5	10	9.4	10.2	8.8	9.2	7	10.3	9.5	6.5	8.5	8.5	8.8	4.5	9	5.8	8	6	5.2	9	7.5	5.5	7.5
	D	6	4.5	5.7	5.5	6	5.2	3.8	5.5	4	5	4.4	5.8	4.7	3.5	5.4	4.5	3.2	3.4	4.4	5.4	3	4.6	3.2	5	3.2	3	4.2	3.2	3.2	4.6
	tumor size	286.354	166.683	260.322	247.61	243.213	200.456	126.558	220.232	146.863	196.366	163.843	207.322	194.81	101.709	225.369	168.103	82.6185	107.169	157.063	227.888	63.4534	166.05	77.5437	167.12	82.5095	74.0645	164.183	102.129	78.435	151.116
	Dsize	90.6872	43.0147	105.363	71.184	100.359	58.5766	11.5671	50.5413	20.1079	55.785	23.8254	44.7953	43.3244	-0.0305695	96.6413	17.6951	-14.1585	-18.3985	42.5807	123.245	-12.9749	25.2882	-11.6967	18.4905	-19.5886	-11.3785	51.5317	-22.3467	-24.4936	14.0033
	mean	240.836					178.095					178.61					148.568					111.335					113.985
	Mouse:	1	2	3	4	5	6	7	8	9	10	11	12	13	14	15	16	17	18	19	20	21	22	23	24	25	21	22	23	24	25
		Cage 1	Cage 1	Cage 1	Cage 1	Cage 1	Cage 2	Cage 2	Cage 2	Cage 2	Cage 2	Cage 3	Cage 3	Cage 3	Cage 3	Cage 3	Cage 4	Cage 4	Cage 4	Cage 4	Cage 4	Cage 5	Cage 5	Cage 5	Cage 5	Cage 5	Cage 5	Cage 5	Cage 5	Cage 5	Cage 5
2023-09-21		#1	#2	#3	#4	#5	#1	#2	#3	#4	#5	#1	#2	#3	#4	#5	#1	#2	#3	#4	#5	#1	#2	#3	#4	#5	#1	#2	#3	#4	#5
Day 20 (Day 9)	L	10.5	8	10	9	10	8	7	9	7	8	7.2	8	9	5	8.5	7	4.4	4.5	8	10	4	7	5	6.5	5	4.5	8	5	4	7
	W	11.5	10.5	11	12	11	10.5	9	11	10.5	10.5	10	9	11	6.5	11	10	5	8	9.5	10.5	4.5	9.8	6	8.5	5.6	4.5	9	6	4	8
	D	7	5.5	6.5	6	7	6	5	6.5	5.2	6	5.5	6.5	5.5	3.2	6	5.2	3	3.2	5.3	6	2.6	5	3.2	5.5	3	3	5.2	3	2.6	4.8
	tumor size	365.323	241.279	325.884	300.816	344.685	257.842	188.01	304.363	211.035	257.842	218.655	249.613	267.638	88.6759	275.748	205.512	66.7132	91.9692	221.434	297.978	52.8461	197.209	84.7369	185.794	77.4159	63.4534	211.384	80.5757	49.19	170.159
	Dsize	78.9692	74.596	65.5625	53.2056	101.472	57.3861	61.4524	84.131	64.172	61.4763	54.8123	42.2916	72.8282	-13.0331	50.3791	37.4094	-15.9053	-15.2002	64.3714	70.0904	-10.6073	31.1588	7.19322	18.6736	-5.09365	-10.6112	47.2012	-21.5532	-29.2449	19.043
	mean	315.597					243.819					220.066					176.721					119.6					114.952
	Mouse:	1	2	3	4	5	6	7	8	9	10	11	12	13	14	15	16	17	18	19	20	21	22	23	24	25	21	22	23	24	25
		Cage 1	Cage 1	Cage 1	Cage 1	Cage 1	Cage 2	Cage 2	Cage 2	Cage 2	Cage 2	Cage 3	Cage 3	Cage 3	Cage 3	Cage 3	Cage 4	Cage 4	Cage 4	Cage 4	Cage 4	Cage 5	Cage 5	Cage 5	Cage 5	Cage 5	Cage 5	Cage 5	Cage 5	Cage 5	Cage 5
2023-09-25		#1	#2	#3	#4	#5	#1	#2	#3	#4	#5	#1	#2	#3	#4	#5	#1	#2	#3	#4	#5	#1	#2	#3	#4	#5	#1	#2	#3	#4	#5
Day 24 (Day 13)	L	11.2	10	11	10	11	9	8	10	8.5	9	8	9	10	4	9	8	3.5	4	9	11	0	8	6	7	4	4	9	4	0	8
	W	13	12	12	12	12	12	11	12	12	11	11	10.5	12	5	12	11	4	6	11	12	0	11	7	10	5	4	11	5	0	9
	D	8	6	7	7	7.6	6	6	6.5	5	6	6.5	7	7	3.2	7	6	3	3.2	6	7	0	6	4	6	3	3	6	3	0	6
	tumor size	453.404	322.303	386.047	363.054	410.919	300.816	264.718	343.036	250.68	286.354	281.155	312.877	363.054	65.7521	338.418	264.718	50.136	72.9251	286.354	386.047	0	264.718	123.865	228.882	62.67	54.6938	286.354	62.67	0	235.421
	Dsize	88.0809	81.0234	60.1632	62.2378	66.2336	42.9737	76.7081	38.6724	39.645	28.5114	62.5	63.2637	95.416	-22.9238	62.67	59.2056	-16.5772	-19.0441	64.9197	88.0691	-52.8461	67.5088	39.1285	43.0881	-14.7459	-8.75956	74.9695	-17.9057	-49.19	65.2627
	mean	387.145					289.121					272.251					212.036					136.027					127.828
	Mouse:	1	2	3	4	5	6	7	8	9	10	11	12	13	14	15	16	17	18	19	20	21	22	23	24	25	21	22	23	24	25
		Cage 1	Cage 1	Cage 1	Cage 1	Cage 1	Cage 2	Cage 2	Cage 2	Cage 2	Cage 2	Cage 3	Cage 3	Cage 3	Cage 3	Cage 3	Cage 4	Cage 4	Cage 4	Cage 4	Cage 4	Cage 5	Cage 5	Cage 5	Cage 5	Cage 5	Cage 5	Cage 5	Cage 5	Cage 5	Cage 5
2023-09-28		#1	#2	#3	#4	#5	#1	#2	#3	#4	#5	#1	#2	#3	#4	#5	#1	#2	#3	#4	#5	#1	#2	#3	#4	#5	#1	#2	#3	#4	#5
Day 27 (Day 16)	L	12.8	11	12	10	11.5	12	10	12	9	10	10	10	12	3	11	9	0	4	11	12	0	10	7	8	4	0	10	4	0	9
	W	15	13	13	13	14	13	12	13	12	12	12	13	14	4.5	13	13	0	4	12	14	0	12	8	11	4	0	13	4	0	10.5
	D	8	7	7	7	7.5	6.2	6	7	6	6.5	6.5	7	7	2.8	7	6.5	0	3	7	7.2	0	6	5	6.2	2.6	0	6.5	3	0	6.3
	tumor size	537.772	404.727	427.723	380.198	458.63	388.554	322.303	427.723	300.816	343.036	343.036	380.198	446.666	45.9986	404.727	334.46	0	54.6938	386.047	456.66	0	322.303	175.476	271.371	49.19	0	359.025	54.6938	0	289.229
	Dsize	84.3678	82.424	41.6755	17.1442	47.7119	87.738	57.5848	84.687	50.136	56.6821	61.881	67.321	83.6124	-19.7536	66.3089	69.7418	-50.136	-18.2313	99.6935	70.6132	0	57.5848	51.6106	42.4893	-13.48	-54.6938	72.6711	-7.97618	0	53.8081
	mean	441.81					356.486					324.125					246.372					163.668					140.59
	Mouse:	1	2	3	4	5	6	7	8	9	10	11	12	13	14	15	16	17	18	19	20	21	22	23	24	25	21	22	23	24	25
		Cage 1	Cage 1	Cage 1	Cage 1	Cage 1	Cage 2	Cage 2	Cage 2	Cage 2	Cage 2	Cage 3	Cage 3	Cage 3	Cage 3	Cage 3	Cage 4	Cage 4	Cage 4	Cage 4	Cage 4	Cage 5	Cage 5	Cage 5	Cage 5	Cage 5	Cage 5	Cage 5	Cage 5	Cage 5	Cage 5
2023-10-02		#1	#2	#3	#4	#5	#1	#2	#3	#4	#5	#1	#2	#3	#4	#5	#1	#2	#3	#4	#5	#1	#2	#3	#4	#5	#1	#2	#3	#4	#5
Day 31 (Day 20)	L		13	13	12	13	13	12	13	11	12	12	12	13	0	13	11	0	0	12	14	0	12	9	9	0	0	12	0	0	11
	W		14	15	13	15.4	15	13	15	13	14	13	14	15	0	15	14	0	0	14	15	0	14	11	13	0	0	14	0	0	12
	D		8.3	7.4	7.4	8	7.6	7	8	7	7	7	7.2	8.6	0	8	7	0	0	7	8	0	7	6	7	0	0	7	0	0	7
	tumor size		536.37	510.92	446.582	551.496	521.781	427.723	543.14	404.727	446.666	427.723	456.66	574.304	0	543.14	422.239	0	0	446.666	569.111	0	446.666	286.354	353.977	0	0	446.666	0	0	386.047
	Dsize		131.643	83.1971	66.3838	92.8655	133.227	105.42	115.417	103.911	103.63	84.687	76.4624	127.638	-45.9986	138.413	87.7792	0	-54.6938	60.619	112.451	0	124.363	110.878	82.6064	-49.19	0	87.6414	-54.6938	0	96.8179
	mean	511.342					468.807					400.365					287.603					217.399					166.543
	Mouse:	1	2	3	4	5	6	7	8	9	10	11	12	13	14	15	16	17	18	19	20	21	22	23	24	25	21	22	23	24	25
		Cage 1	Cage 1	Cage 1	Cage 1	Cage 1	Cage 2	Cage 2	Cage 2	Cage 2	Cage 2	Cage 3	Cage 3	Cage 3	Cage 3	Cage 3	Cage 4	Cage 4	Cage 4	Cage 4	Cage 4	Cage 5	Cage 5	Cage 5	Cage 5	Cage 5	Cage 5	Cage 5	Cage 5	Cage 5	Cage 5
2023-10-05		#1	#2	#3	#4	#5	#1	#2	#3	#4	#5	#1	#2	#3	#4	#5	#1	#2	#3	#4	#5	#1	#2	#3	#4	#5	#1	#2	#3	#4	#5
Day 34 (Day 23)	L				13			12		11	13	12	13		0		12	0	0	13		0	13	11	11	0	0	13	0	0	12
	W				15			14		15	16	14	16		0		15	0	0	16		0	16	12	15	0	0	16	0	0	14
	D				8			8.5		7.5	8	7.5	8		0		7	0	0	8		0	7.6	7	7	0	0	8	0	0	7.2
	tumor size				543.14			518.799		463.01	563.691	471.428	563.691		0		464.495	0	0	563.691		0	541.359	386.047	438.69	0	0	563.691	0	0	456.66
	Dsize				96.5582			91.0759		58.2828	117.025	43.7053	107.031		0		42.2562	0	0	117.025		0	94.693	99.6935	84.7126	0	0	117.025	0	0	70.6132
	mean	543.14					515.167					345.04					257.047					273.219					204.07
	Mouse:	1	2	3	4	5	6	7	8	9	10	11	12	13	14	15	16	17	18	19	20	21	22	23	24	25	21	22	23	24	25
		Cage 1	Cage 1	Cage 1	Cage 1	Cage 1	Cage 2	Cage 2	Cage 2	Cage 2	Cage 2	Cage 3	Cage 3	Cage 3	Cage 3	Cage 3	Cage 4	Cage 4	Cage 4	Cage 4	Cage 4	Cage 5	Cage 5	Cage 5	Cage 5	Cage 5	Cage 5	Cage 5	Cage 5	Cage 5	Cage 5
2023-10-09		#1	#2	#3	#4	#5	#1	#2	#3	#4	#5	#1	#2	#3	#4	#5	#1	#2	#3	#4	#5	#1	#2	#3	#4	#5	#1	#2	#3	#4	#5
Day 38 (Day 27)	L									13		12			0		14	0	0			0		13	13	0	0		0	0	13
	W									16		16			0		16	0	0			0		14	16	0	0		0	0	16
	D									7.5		7.6			0		7	0	0			0		7	8	0	0		0	0	8
	tumor size									535.7		513.753			0		531.171	0	0			0		469.656	563.691	0	0		0	0	563.691
	Dsize									72.69		42.3251			0		66.6753	0	0			0		83.6092	125.001	0	0		0	0	107.031
	mean	#DIV/0!					535.7					256.877					177.057					258.337					140.923
	Mouse:	1	2	3	4	5	6	7	8	9	10	11	12	13	14	15	16	17	18	19	20	21	22	23	24	25	21	22	23	24	25
		Cage 1	Cage 1	Cage 1	Cage 1	Cage 1	Cage 2	Cage 2	Cage 2	Cage 2	Cage 2	Cage 3	Cage 3	Cage 3	Cage 3	Cage 3	Cage 4	Cage 4	Cage 4	Cage 4	Cage 4	Cage 5	Cage 5	Cage 5	Cage 5	Cage 5	Cage 5	Cage 5	Cage 5	Cage 5	Cage 5
2023-10-16		#1	#2	#3	#4	#5	#1	#2	#3	#4	#5	#1	#2	#3	#4	#5	#1	#2	#3	#4	#5	#1	#2	#3	#4	#5	#1	#2	#3	#4	#5
Day 45 (Day 34)	L														0			0	0			0				0	0		0	0
	W														0			0	0			0				0	0		0	0
	D														0			0	0			0				0	0		0	0
	tumor size														0			0	0			0				0	0		0	0
	Dsize														0			0	0			0				0	0		0	0
	mean	#DIV/0!					#DIV/0!					0					0					0					0

## Sheet: Suppl. Fig. 1B
LLC Tumor Growth
SKI in house strain mice with subcu LLC implant
Implant: 10/13/2023		DC101 injection
		0Gy					10Gy					15Gy					20Gy					25Gy					30Gy
	Mouse:	1	2	3	4	5	6	7	8	9	10	11	12	13	14	15	16	17	18	19	20	21	22	23	24	25	21	22	23	24	25
		Cage 1	Cage 1	Cage 1	Cage 1	Cage 1	Cage 2	Cage 2	Cage 2	Cage 2	Cage 2	Cage 3	Cage 3	Cage 3	Cage 3	Cage 3	Cage 4	Cage 4	Cage 4	Cage 4	Cage 4	Cage 5	Cage 5	Cage 5	Cage 5	Cage 5	Cage 5	Cage 5	Cage 5	Cage 5	Cage 5
2023-10-24		#1	#2	#3	#4	#5	#1	#2	#3	#4	#5	#1	#2	#3	#4	#5	#1	#2	#3	#4	#5	#1	#2	#3	#4	#5	#1	#2	#3	#4	#5
Day 11 (Day 0)	L	6	5.6	5	6	5.5	5.2	6	4.3	3.9	5	5.4	5.7	5.1	4.5	4.8	4.5	5.5	4.5	5	6	5	5	5	5.3	5	5.6	6.2	5.2	6.2	6
Irradiation	W	6	6	7	6	6	6	9	8	7	8.2	5.5	6.8	6.3	6.8	8	6.5	6.9	5.3	7.4	6.1	7	7	7	6.6	8	8.2	6.2	5.3	5	6.1
	D	4.2	3.6	4	3.7	4	3.5	4.1	4	3.6	3.4	3.8	4.2	3.5	3.8	3.8	3.6	3.6	3.6	4	4.3	4	4	3.8	3.5	3.4	3.5	3.7	4	4	4
	tumor size	116.984	99.7443	109.672	106.339	106.741	93.1097	145.289	105.808	84.9546	105.255	96.2304	122.182	94.5981	96.5201	110.178	90.3993	107.025	80.3111	113.112	120.281	109.672	109.672	105.508	99.6453	103.94	116.443	110.726	95.293	102.251	113.974
	Dsize
	mean	107.896					106.884					103.942					102.225					105.688					107.737
	Mouse:	1	2	3	4	5	6	7	8	9	10	11	12	13	14	15	16	17	18	19	20	21	22	23	24	25	21	22	23	24	25
		Cage 1	Cage 1	Cage 1	Cage 1	Cage 1	Cage 2	Cage 2	Cage 2	Cage 2	Cage 2	Cage 3	Cage 3	Cage 3	Cage 3	Cage 3	Cage 4	Cage 4	Cage 4	Cage 4	Cage 4	Cage 5	Cage 5	Cage 5	Cage 5	Cage 5	Cage 5	Cage 5	Cage 5	Cage 5	Cage 5
2023-10-27		#1	#2	#3	#4	#5	#1	#2	#3	#4	#5	#1	#2	#3	#4	#5	#1	#2	#3	#4	#5	#1	#2	#3	#4	#5	#1	#2	#3	#4	#5
Day 14 (Day 3)	L	7	6.5	7	7	7	5.2	6.5	6.2	4.5	5.2	5	6.2	6	5.5	5.5	4.5	5.8	4.2	6.2	6.2	5.6	5.2	5	5.2	5.5	7	6.5	5	4.5	5.5
	W	8.5	8	9	8	8	6.2	9.5	7	7.5	8	5.5	8	7.2	8	6.2	5.5	7	5.2	7.2	6.5	7	9	6.5	6.5	6.2	8	6.5	6	6.4	6.2
	D	5	4.5	5	4.5	5	3.6	5.5	4.1	4	4	4	4.2	4	4	3.8	3.8	4	3.6	4.2	4.2	3.8	4.2	3.8	3.8	3.8	4.4	3.5	3.7	3.5	4
	tumor size	181.896	154.366	188.01	161.978	175.476	96.9831	197.993	128.919	105.756	121.259	95.0855	141.907	125.923	126.056	104.784	85.4219	121.162	75.8056	133.521	125.533	113.845	133.896	101.173	103.862	104.784	159.195	112.331	94.6445	87.738	108.894
	Dsize	64.9119	54.6219	78.3375	55.6384	68.7348	3.87336	52.7041	23.1106	20.801	16.0038	-1.14491	19.7249	31.3249	29.5361	-5.39415	-4.97739	14.1373	-4.50551	20.4096	5.25229	4.1729	24.2233	-4.33458	4.21708	0.843752	42.7517	1.6054	-0.648487	-14.5131	-5.07965
	mean	172.345					130.182					118.751					108.289					111.512					112.561
	Mouse:	1	2	3	4	5	6	7	8	9	10	11	12	13	14	15	16	17	18	19	20	21	22	23	24	25	21	22	23	24	25
		Cage 1	Cage 1	Cage 1	Cage 1	Cage 1	Cage 2	Cage 2	Cage 2	Cage 2	Cage 2	Cage 3	Cage 3	Cage 3	Cage 3	Cage 3	Cage 4	Cage 4	Cage 4	Cage 4	Cage 4	Cage 5	Cage 5	Cage 5	Cage 5	Cage 5	Cage 5	Cage 5	Cage 5	Cage 5	Cage 5
2023-10-31		#1	#2	#3	#4	#5	#1	#2	#3	#4	#5	#1	#2	#3	#4	#5	#1	#2	#3	#4	#5	#1	#2	#3	#4	#5	#1	#2	#3	#4	#5
Day 18 (Day 7)	L	8	6.5	9	8	8	5.2	7.8	6.5	5	5.5	5	7.1	7.5	7	4	4.2	6.2	4.2	6.5	5.5	5	6	5	5	4.5	7.5	6	5	4	5
	W	10	9	11	8.5	9	6	11	8	7.5	8.5	5.4	8.2	9	7.5	6.5	5.5	7	5.2	7.5	6.5	7	9	6	6	6.8	8.5	6	5.4	5	6
	D	6	4.8	7	5	6	3	6.2	5	4	4	4	4.5	4.5	4.5	3.8	3.6	4.2	3	4.2	4	4	4.5	3.8	3.2	3.5	4.5	3.8	3.4	3	3.8
	tumor size	250.68	173.377	321.706	198.212	235.421	82.6185	266.703	167.12	113.945	130.214	94.005	165.848	181.295	155.85	86.5985	78.3705	131.304	66.228	141.007	112.023	109.672	156.193	96.5457	84.7369	90.7021	175.4	108.522	83.3783	62.67	96.5457
	Dsize	68.7841	19.0106	133.696	36.2342	59.9452	-14.3646	68.71	38.2009	8.18983	8.95517	-1.08052	23.9409	55.3724	29.7942	-18.1857	-7.05145	10.1425	-9.57759	7.48622	-13.5102	-4.1729	22.2971	-4.62746	-19.1255	-14.0821	16.2049	-3.809	-11.2661	-25.068	-12.3484
	mean	235.879					152.12					136.719					105.787					107.57					105.303
	Mouse:	1	2	3	4	5	6	7	8	9	10	11	12	13	14	15	16	17	18	19	20	21	22	23	24	25	21	22	23	24	25
		Cage 1	Cage 1	Cage 1	Cage 1	Cage 1	Cage 2	Cage 2	Cage 2	Cage 2	Cage 2	Cage 3	Cage 3	Cage 3	Cage 3	Cage 3	Cage 4	Cage 4	Cage 4	Cage 4	Cage 4	Cage 5	Cage 5	Cage 5	Cage 5	Cage 5	Cage 5	Cage 5	Cage 5	Cage 5	Cage 5
2023-11-03		#1	#2	#3	#4	#5	#1	#2	#3	#4	#5	#1	#2	#3	#4	#5	#1	#2	#3	#4	#5	#1	#2	#3	#4	#5	#1	#2	#3	#4	#5
Day 21 (Day 10)	L	10	7	10	9	9	4.5	9	8	6.5	7	4.2	7.2	8	8	4	3.8	6.5	4	7	5.2	5	6.5	5	5	5	8	5	4.5	3.8	4.5
	W	11.4	10	12.4	9	10	6	12	10	9	9	5.4	8.4	9	11	5	5.5	7.5	5	8.2	6.5	6	10	4	6	7	10	5	4.5	4.5	5
	D	7	5.5	7.3	6	6	3	6.5	5.5	5	5.2	3.2	5.2	5	5.2	3	3.5	4.5	2.8	5.2	3.7	3.6	5	3	3	2.5	5	3.5	3	2.5	3.5
	tumor size	352.188	214.471	382.013	253.813	270.734	75.204	319.959	234.679	178.839	193.686	71.0678	189.514	205.102	237.007	62.67	71.6299	148.63	59.4834	183.39	101.786	92.7173	189.467	62.67	80.5757	75.6362	217.983	81.2389	63.4534	49.6137	75.9271
	Dsize	101.508	41.094	60.3067	55.6014	35.3132	-7.41448	53.2554	67.5591	64.8933	63.4714	-22.9372	23.6665	23.8065	81.1562	-23.9285	-6.74063	17.3251	-6.74465	42.3821	-10.2368	-16.9552	33.2745	-33.8757	-4.16119	-15.0659	42.583	-27.2833	-19.925	-13.0563	-20.6186
	mean	294.644					200.473					153.072					112.984					100.213					97.6431
	Mouse:	1	2	3	4	5	6	7	8	9	10	11	12	13	14	15	16	17	18	19	20	21	22	23	24	25	21	22	23	24	25
		Cage 1	Cage 1	Cage 1	Cage 1	Cage 1	Cage 2	Cage 2	Cage 2	Cage 2	Cage 2	Cage 3	Cage 3	Cage 3	Cage 3	Cage 3	Cage 4	Cage 4	Cage 4	Cage 4	Cage 4	Cage 5	Cage 5	Cage 5	Cage 5	Cage 5	Cage 5	Cage 5	Cage 5	Cage 5	Cage 5
2023-11-07		#1	#2	#3	#4	#5	#1	#2	#3	#4	#5	#1	#2	#3	#4	#5	#1	#2	#3	#4	#5	#1	#2	#3	#4	#5	#1	#2	#3	#4	#5
Day 25 (Day 14)	L	11	9	11	10	9	4	11	9	7	8	3.8	8	10	10	0	3.8	8	3.5	8	4.6	4	8	0	4.5	5	10	0	4	3.5	4.2
	W	13	12	14	9	13	5	14	12	9.5	11	4.8	11	11	13	0	5.4	9	5.2	10.5	6	4	11	0	6	6	12	0	4	4.5	5
	D	7.4	6.2	8	6.2	6.5	2.8	6.8	7	5.5	6	3	6	6	6.5	0	3.2	5.2	2.5	6.5	3.4	2.7	6	0	3	2.2	6	0	2.5	2.2	2.6
	tumor size	422.404	308.558	467.936	277.539	334.46	59.4834	412.755	338.418	208.378	264.718	59.1259	264.718	306.387	359.025	0	66.3736	211.384	50.9194	273.743	84.0136	50.6046	264.718	0	75.204	62.67	322.303	0	47.7486	42.5787	57.9963
	Dsize	70.216	94.0869	85.9233	23.7251	63.7255	-15.7206	92.796	103.739	29.539	71.0323	-11.9419	75.204	101.285	122.018	-62.67	-5.25626	62.7547	-8.56401	90.3529	-17.7722	-42.1127	75.2506	-62.67	-5.37171	-12.9662	104.32	-81.2389	-15.7048	-7.03501	-17.9308
	mean	362.179					256.75					197.851					137.287					90.6393					94.1253
	Mouse:	1	2	3	4	5	6	7	8	9	10	11	12	13	14	15	16	17	18	19	20	21	22	23	24	25	21	22	23	24	25
		Cage 1	Cage 1	Cage 1	Cage 1	Cage 1	Cage 2	Cage 2	Cage 2	Cage 2	Cage 2	Cage 3	Cage 3	Cage 3	Cage 3	Cage 3	Cage 4	Cage 4	Cage 4	Cage 4	Cage 4	Cage 5	Cage 5	Cage 5	Cage 5	Cage 5	Cage 5	Cage 5	Cage 5	Cage 5	Cage 5
2023-11-10		#1	#2	#3	#4	#5	#1	#2	#3	#4	#5	#1	#2	#3	#4	#5	#1	#2	#3	#4	#5	#1	#2	#3	#4	#5	#1	#2	#3	#4	#5
Day 28 (Day 17)	L	13	9.5	13	11	10.5	0	13	10	9	10	0	8.2	12	12	0	0	9	3	10	4.5	0	9.5	0	4	4.5	12	0	0	0	4
	W	15	12	15	12	14	0	15	13	10	13	0	12	13	15	0	0	9	5	13	5	0	12	0	5	5	12	0	0	0	5
	D	7.6	6.5	8	7	7	0	7.5	7.5	6.4	6.6	0	6.5	6.5	7	0	0	6	2.5	7	3.2	0	7	0	3	2.2	6.6	0	0	0	2.2
	tumor size	521.781	331.703	543.14	386.047	409.444	0	516.365	400.677	284.236	363.317	0	300.253	403.475	464.495	0	0	253.813	44.7643	380.198	71.0589	0	350.952	0	62.67	53.0285	389.291	0	0	0	49.2407
	Dsize	99.3768	23.1458	75.204	108.509	74.9841	-59.4834	103.611	62.259	75.8578	98.5985	-59.1259	35.5346	97.0888	105.471	0	-66.3736	42.4293	-6.15509	106.455	-12.9547	-50.6046	86.2339	0	-12.534	-9.64154	66.9884	0	-47.7486	-42.5787	-8.75559
	mean	438.423					312.919					233.645					149.967					93.3301					87.7064
	Mouse:	1	2	3	4	5	6	7	8	9	10	11	12	13	14	15	16	17	18	19	20	21	22	23	24	25	21	22	23	24	25
		Cage 1	Cage 1	Cage 1	Cage 1	Cage 1	Cage 2	Cage 2	Cage 2	Cage 2	Cage 2	Cage 3	Cage 3	Cage 3	Cage 3	Cage 3	Cage 4	Cage 4	Cage 4	Cage 4	Cage 4	Cage 5	Cage 5	Cage 5	Cage 5	Cage 5	Cage 5	Cage 5	Cage 5	Cage 5	Cage 5
2023-11-14		#1	#2	#3	#4	#5	#1	#2	#3	#4	#5	#1	#2	#3	#4	#5	#1	#2	#3	#4	#5	#1	#2	#3	#4	#5	#1	#2	#3	#4	#5
Day 32 (Day 21)	L		11		13	12	0		12	11	12	0	10	14	14	0	0	10.5	0	12	0	0	11	0	0	0	13	0	0	0	0
	W		14		14	16	0		14	12	15	0	14	15	16	0	0	11	0	15	0	0	14	0	0	0	14	0	0	0	0
	D		7		8.2	8.5	0		7.5	7	6.5	0	7	7.4	7.6	0	0	7	0	8	0	0	7	0	0	0	7.3	0	0	0	0
	tumor size		422.239		531.413	560.424	0		471.428	386.047	437.755	0	396.236	535.105	567.497	0	0	355.57	0	515.685	0	0	422.239	0	0	0	485.501	0	0	0	0
	Dsize		90.5358		145.366	150.98	0		70.751	101.812	74.438	0	95.9835	131.63	103.002	0	0	101.756	-44.7643	135.487	-71.0589	0	71.2871	0	-62.67	-53.0285	96.2094	0	0	0	-49.2407
	mean	504.692					323.807					299.768					174.251					84.4478					97.1001
	Mouse:	1	2	3	4	5	6	7	8	9	10	11	12	13	14	15	16	17	18	19	20	21	22	23	24	25	21	22	23	24	25
		Cage 1	Cage 1	Cage 1	Cage 1	Cage 1	Cage 2	Cage 2	Cage 2	Cage 2	Cage 2	Cage 3	Cage 3	Cage 3	Cage 3	Cage 3	Cage 4	Cage 4	Cage 4	Cage 4	Cage 4	Cage 5	Cage 5	Cage 5	Cage 5	Cage 5	Cage 5	Cage 5	Cage 5	Cage 5	Cage 5
2023-11-17		#1	#2	#3	#4	#5	#1	#2	#3	#4	#5	#1	#2	#3	#4	#5	#1	#2	#3	#4	#5	#1	#2	#3	#4	#5	#1	#2	#3	#4	#5
Day 35 (Day 24)	L		13				0		14	13	14	0	12			0	0	12	0		0	0	12	0	0	0	14	0	0	0	0
	W		15				0		16	14	15.5	0	16			0	0	13	0		0	0	16	0	0	0	16	0	0	0	0
	D		7.6				0		7.5	7	7.1	0	8			0	0	7	0		0	0	8	0	0	0	7.6	0	0	0	0
	tumor size		521.781				0		561.523	469.656	527.627	0	534.784			0	0	427.723	0		0	0	534.784	0	0	0	567.497	0	0	0	0
	Dsize		99.5414				0		90.0951	83.6092	89.872	0	138.548			0	0	72.153	0		0	0	112.545	0	0	0	81.9962	0	0	0	0
	mean	521.781					389.702					178.261					106.931					106.957					113.499

[truncated: 4 more sheets: Suppl. Fig. 1D, Suppl. Fig. 2B, Suppl. Fig. 3B, Suppl. Fig. 3C]
